# Supplementary material for: Base Damage within Single-Strand DNA Underlies In Vivo Hypermutability Induced by a Ubiquitous Environmental Agent
Source: PLoS Genet. 2012 Dec 13;8(12):e1003149. doi: 10.1371/journal.pgen.1003149 (PMC3521656; doi:10.1371/journal.pgen.1003149)
Supplement: Table S3 — Catalog of mutations induced by APOBEC3G in subtelomeric ssDNA. (XLSX) [file pgen.1003149.s007.xlsx]

## Sheet: Ung+
mutant number	mutated gene	position in Chr. V (distance from telomere)	distance between adjacent mutations	>1 mutation in gene?	WT base(s)	mutant base(s)	deletion/ insertion (-/+ number of bases)	5′ flanking sequence	3′ flanking sequence	type of mutation
066-051-G12A	ADE2	3849	670	+	G	C		GTTACCCAAAGTGTTCCTGT	GAACAAGCCAGTGAGACGTC	substitution
	ADE2	4519	3464	+	G	T		GTTCCTCAGTGTACTTATAT	GAAAAGAGTCTAGACCTAAC	substitution
	CAN1	7983			G	C		TTACATGTATTGGTTTTCTT	GGCAATCACTTTTGCCCTGG	substitution
066-051-G12B	ADE2	4025	968	+	G	T		TCCTTTGTACGCCGAAAAAT	GGCACCATTTACTAAAGAAT	substitution
	ADE2	4993	2880	+	G	C		CAATTGTGCAAATGCCTAGA	GTGTTCCAGTAGCTACCGTC	substitution
	CAN1	7873			G	C		TATTCTGTCACGCAGTCCTT	GGCGAAATGGCTACATTCAT	substitution
066-051-G13A	ADE2	3894	131	+	G	C		TTGAATGTTGGAAGAGATTT	GGTTTTCCATTCGTCTTGAA	substitution
	ADE2	4025	4039	+	G	A		TCCTTTGTACGCCGAAAAAT	GGCACCATTTACTAAAGAAT	substitution
	CAN1	8064			G	A		CAAAGTTCCACTGGCGGCAT	GATTAGTATTTTTTGGGTAA	substitution
066-051-G15	ADE2	4261	2268		G	-	-1	TGTTCTATTTAGAAACAGGG	AATTGCTTATTAACGAAATT	deletion
	URA3	6529	1642		G	A		GCAGTTGGGTTAAGAATACT	GGCAATTTCATGTTTCTTCA	substitution
	CAN1	8171			G	C		TCAAAGTTTTAGCCATTATC	GGTTTCTAATATACTGTTTT	substitution
066-051-G16A	3′ LYS2	2342	1961		G	A		TATATATACCAACCTCTTCT	GAGTAACACCTATTCCATTA	substitution
	ADE2	4303	3680		G	C		CCCCAAGGCCTCACAACTCT	GACATTATACCATTGATGCT	substitution
	CAN1	7983	1131	+	G	C		TTACATGTATTGGTTTTCTT	GGCAATCACTTTTGCCCTGG	substitution
	CAN1	9114		+	G	A		ATTCAGATGCAGATTTATTT	GAAGATTGGAGATGTCGACA	substitution
067-051-H15	ADE2	3883	348	+	G	C		AGACGTCCCTATTGAATGTT	GAAGAGATTTGGGTTTTCCA	substitution
	ADE2	4231	3848	+	G	C		TTCCCGGTTGTGGTATATTT	GTGTGGAAATGTTCTATTTA	substitution
	CAN1	8079	92	+	G	C		GGCATGGATTAGTATTTTTT	GGTAATTATCACAATAATGA	substitution
	CAN1	8171		+	G	A		TCAAAGTTTTAGCCATTATC	GGTTTCTAATATACTGTTTT	substitution
067-060-A1A	ADE2	4698	2864		G	A		CCATTGGTTGGAATCATCAT	GGATCAGACTCTGACTTGCC	substitution
	CAN1	7562	609	+	G	A		CACAAACACACCACAGACGT	GGTCAATACCATTAAAAGAT	substitution
	CAN1	8171		+	G	A		TCAAAGTTTTAGCCATTATC	GGTTTCTAATATACTGTTTT	substitution
067-060-A1B	ADE2	3895	4088		-G	CT	+1	TGAATGTTGGAAGAGATTTG	TTTTCCATTCGTCTTGAAGT	complex
	CAN1	7983			G	-	-1	TTACATGTATTGGTTTTCTT	GGCAATCACTTTTGCCCTGG	deletion
067-060-A3	ADE2	3937	1931		G	C		CGAGGACTTTGGCATACGAT	GAAGAGGTAACTTCGTTGTA	substitution
	URA3	5868	2303		G	A		TTGTCATCTAAACCCACACC	GGTGTCATAATCAACCAATC	substitution
	CAN1	8171	139	+	G	A		TCAAAGTTTTAGCCATTATC	GGTTTCTAATATACTGTTTT	substitution
	CAN1	8310		+	G	A		CGAAGGGAGGTTCTTAGGTT	GGTTTCCTCTTTGATTAACG	substitution
067-060-A4A	ADE2	4871	3090		GGGCT	---CG	-3	AATTATCGCTGGAGCTGGTG	GCTCACTTGCCAGGTATGGT	complex
	CAN1	7961			G	C		CAGCATTTGGTGCGGCCAAT	GTTACATGTATTGGTTTTCT	substitution
067-060-A4B	ADE2	3894	4089		-	C		TTGAATGTTGGAAGAGATTT	GGGTTTTCCATTCGTCTTGA	insertion
	CAN1	7983			G	C		TTACATGTATTGGTTTTCTT	GGCAATCACTTTTGCCCTGG	substitution
067-060-A4C	ADE2	4588	3395		G	-	-1	CCTCCAGTATGGCGGAATGT	AACAAAGGCTGAACTACATT	deletion
	CAN1	7983			G	C		TTACATGTATTGGTTTTCTT	GGCAATCACTTTTGCCCTGG	substitution
067-064-A1A	3′ LYS2	2615	1410		G	C		AGTCTTTGAATAATATTCTT	GGTGACCCGTTACTTGAGCA	substitution
	ADE2	4025	2290		G	A		TCCTTTGTACGCCGAAAAAT	GGCACCATTTACTAAAGAAT	substitution
	URA3	6315	1525		G	C		GTTTTTAGTAAACAAATTTT	GGACCTAATGCTTCAACTAA	substitution
	CAN1	7840	143	+	G	C		CTTATATCATATTTATTTAT	GGTTCTTTGGCATATTCTGT	substitution
	CAN1	7983	188	+	G	C		TTACATGTATTGGTTTTCTT	GGCAATCACTTTTGCCCTGG	substitution
	CAN1	8171	943	+	G	A		TCAAAGTTTTAGCCATTATC	GGTTTCTAATATACTGTTTT	substitution
	CAN1	9114		+	G	C		ATTCAGATGCAGATTTATTT	GAAGATTGGAGATGTCGACA	substitution
067-064-A4A	3′ LYS2	2751	1552		G	C		ATCTGGAATCTTACCTAATT	GACTGAACCTTTCAAAAATC	substitution
	ADE2	4303	3776		G	A		CCCCAAGGCCTCACAACTCT	GACATTATACCATTGATGCT	substitution
	CAN1	8079	215	+	G	A		GGCATGGATTAGTATTTTTT	GGTAATTATCACAATAATGA	substitution
	CAN1	8294	258	+	G	C		TATCTAAGGATAAAAACGAA	GGAGGTTCTTAGGTTGGGTT	substitution
	CAN1	8552		+	G	C		CTCCCTTTATTATTGCTATT	AGAACTCTGGTACAAAGGTT	substitution
067-064-A5A	ADE2	3894	131		G	C		TTGAATGTTGGAAGAGATTT	GGTTTTCCATTCGTCTTGAA	substitution
	CAN1	4025	2206		G	A		TCCTTTGTACGCCGAAAAAT	GGCACCATTTACTAAAGAAT	substitution
	URA3	6231	2079		G	A		AGTAAAAAATTGTACTTGGC	GATAATGCCTTTAGCGGCTT	substitution
	CAN1	8310			G	A		CGAAGGGAGGTTCTTAGGTT	GGTTTCCTCTTTGATTAACG	substitution
067-064-A6A	ADE2	3513	4470		G	C		ATATTAGGAGGGGGACAATT	GGACGTATGATTGTTGAGGC	substitution
	CAN1	7983			G	C		TTACATGTATTGGTTTTCTT	GGCAATCACTTTTGCCCTGG	substitution
067-064-A8A	ADE2	5046	1269		G	C		AGTACGAACGCTGCGCTGTT	GCTGTCAGACTGCTTGGCGC	substitution
	URA3	6315	1824		G	A		GTTTTTAGTAAACAAATTTT	GGACCTAATGCTTCAACTAA	substitution
	CAN1	8139			G	A		TTACGGTGAATTCGAGTTCT	GGTCGCTTCCATCAAAGTTT	substitution
067-064-A9A	ADE2	3869	4359		C	-	-1	GGAACAAGCCAGTGAGACGT	CCTATTGAATGTTGGAAGAG	deletion
	CAN1	7983	245	+	G	C		TGGAGAAACCCAGGTGCCTG	GGTCCAGGTATAATATCTAA	substitution
	CAN1	8228	32	+	G	C		TGGGGTTACCGGCCCAGTTG	ATTCCGTTATTGGAGAAACC	substitution
	CAN1	8260		+	G	C		TTACATGTATTGGTTTTCTT	GGCAATCACTTTTGCCCTGG	substitution
067-064-A12A	ADE2	4025	3958		G	A		TCCTTTGTACGCCGAAAAAT	GGCACCATTTACTAAAGAAT	substitution
	CAN1	7983	1215	+	G	C		TTACATGTATTGGTTTTCTT	GGCAATCACTTTTGCCCTGG	substitution
	CAN1	9198		+	G	A		TCATGAACCAAAGACTTTTT	GGACAAATTTTGGAATGTTG	substitution
067-064-A14A	ADE2	3505	4228		G	A		CAGTTGGTATATTAGGAGGG	GACAATTGGGACGTATGATT	substitution
	CAN1	7733	140	+	G	C		AGCTTAAGCAAAGACATATT	GTATGATTGCCCTTGGTGGT	substitution
	CAN1	7873		+	G	C		TATTCTGTCACGCAGTCCTT	GGCGAAATGGCTACATTCAT	substitution
067-064-A19A	ADE2	4025	2490		G	A		TCCTTTGTACGCCGAAAAAT	GGCACCATTTACTAAAGAAT	substitution
	URA3	6515	1695		G	A		GGTTTTTGTTCTGTGCAGTT	GGTTAAGAATACTGGGCAAT	substitution
	CAN1	8210			G	-	-1	TTTGTATGGTTTGTGGTGCT	GGGTTACCGGCCCAGTTGGA	deletion
067-064-A21A	ADE2	3937	3823		G	C		CGAGGACTTTGGCATACGAT	GAAGAGGTAACTTCGTTGTA	substitution
	CAN1	7760	319	+	G	T		TTGCCCTTGGTGGTACTATT	GTACAGGTCTTTTCATTGGT	substitution
	CAN1	8079	996	+	G	C		GGCATGGATTAGTATTTTTT	GGTAATTATCACAATAATGA	substitution
	CAN1	9075		+	G	C		TTTCCTGTTCTTAGCTGTTT	GATCTTATTTCAATGCATAT	substitution
067-064-A22A	ADE2	3474	4605		G	A		CGGACAAAACAATCAAGTAT	GATTCTAGAACAGTTGGTAT	substitution
	CAN1	8079			G	A		GGCATGGATTAGTATTTTTT	GGTAATTATCACAATAATGA	substitution
067-064-A23A	ADE2	5094	1221		G	A		TCAAGTTATACAACGAAAAT	GAACAGTTTTTATTAAAGCA	substitution
	URA3	6315	214	+	G	A		GTTTTTAGTAAACAAATTTT	GGACCTAATGCTTCAACTAA	substitution
	URA3	6529	1311	+	G	C		GCAGTTGGGTTAAGAATACT	GGCAATTTCATGTTTCTTCA	substitution
	CAN1	7840	470	+	G	A		CTTATATCATATTTATTTAT	GGTTCTTTGGCATATTCTGT	substitution
	CAN1	8310		+	G	A		CGAAGGGAGGTTCTTAGGTT	GGTTTCCTCTTTGATTAACG	substitution
067-064-A24A	ADE2	4870	2896		G	A		CAATTATCGCTGGAGCTGGT	GGGCTGCTCACTTGCCAGGT	substitution
	CAN1	7766	217	+	G	C		TTGGTGGTACTATTGGTACA	GTCTTTTCATTGGTTTATCC	substitution
	CAN1	7983	188	+	G	A		TTACATGTATTGGTTTTCTT	GGCAATCACTTTTGCCCTGG	substitution
	CAN1	8171	89	+	G	A		TCAAAGTTTTAGCCATTATC	GGTTTCTAATATACTGTTTT	substitution
	CAN1	8260	50	+	G	C		TGGAGAAACCCAGGTGCCTG	GGTCCAGGTATAATATCTAA	substitution
	CAN1	8310	888	+	G	A		CGAAGGGAGGTTCTTAGGTT	GGTTTCCTCTTTGATTAACG	substitution
	CAN1	9198		+	G	C		TCATGAACCAAAGACTTTTT	GGACAAATTTTGGAATGTTG	substitution
067-064-A25A	ADE2	4924	3059		G	A		TGACACCACTTCCTGTCATC	GTGTGCCCGTAAAAGGTTCT	substitution
	CAN1	7983			G	C		TTACATGTATTGGTTTTCTT	GGCAATCACTTTTGCCCTGG	substitution
067-064-A27A	3′ LYS2	2656	2042		G	C		ACGGCCAATTCATTTTCTTT	GGAGGATTCAAAGACGTAGC	substitution
	ADE2	4698	3381		G	A		CCATTGGTTGGAATCATCAT	GGATCAGACTCTGACTTGCC	substitution
	CAN1	8079			G	A		GGCATGGATTAGTATTTTTT	GGTAATTATCACAATAATGA	substitution
067-064-A28A	ADE2	3505	4478		G	A		CAGTTGGTATATTAGGAGGG	GACAATTGGGACGTATGATT	substitution
	CAN1	7983			G	C		TTACATGTATTGGTTTTCTT	GGCAATCACTTTTGCCCTGG	substitution

## Sheet: Ung-
mutant number	mutated gene	position in Chr. V (distance from telomere)	distance between adjacent mutations	>1 mutation in gene?	WT base(s)	mutant base(s)	deletion/insertion (-/+ number of bases)	5′ flanking sequence	3′ flanking sequence	type of mutation
070-051-D01	ADE2	3474	1397	+	G	A		CGGACAAAACAATCAAGTAT	GATTCTAGAACAGTTGGTAT	substitution
	ADE2	4871	3300	+	G	A		AATTATCGCTGGAGCTGGTG	GGCTGCTCACTTGCCAGGTA	substitution
	CAN1	8171			G	A		TCAAAGTTTTAGCCATTATC	GGTTTCTAATATACTGTTTT	substitution
070-051-D02	ADE2	4025	4285		G	A		TCCTTTGTACGCCGAAAAAT	GGCACCATTTACTAAAGAAT	substitution
	CAN1	8310			G	A		CGAAGGGAGGTTCTTAGGTT	GGTTTCCTCTTTGATTAACG	substitution
070-051-D03	ADE2	3987	874	+	G	A		GAAATGATTCCGGAAGCTTT	GAAGTACTGAAGGATCGTCC	substitution
	ADE2	4861	297	+	G	A		GAATTAAAACAATTATCGCT	GAGCTGGTGGGGCTGCTCAC	substitution
	ADE2	5158	1157	+	G	A		CACAAAAGTTAGAAACTGTC	GTTACGAAGCTTATCTAGAA	substitution
	URA3	6315	1526		G	A		GTTTTTAGTAAACAAATTTT	GGACCTAATGCTTCAACTAA	substitution
	CAN1	7841	32	+	G	A		TTATATCATATTTATTTATG	GTTCTTTGGCATATTCTGTC	substitution
	CAN1	7873	110	+	G	A		TATTCTGTCACGCAGTCCTT	GGCGAAATGGCTACATTCAT	substitution
	CAN1	7983	188	+	G	A		TTACATGTATTGGTTTTCTT	GGCAATCACTTTTGCCCTGG	substitution
	CAN1	8171		+	G	A		TCAAAGTTTTAGCCATTATC	GGTTTCTAATATACTGTTTT	substitution
070-051-D04	ADE2	4303	3776		G	A		CCCCAAGGCCTCACAACTCT	GACATTATACCATTGATGCT	substitution
	CAN1	8079	92	+	G	A		TCAAAGTTTTAGCCATTATC	GGTTTCTAATATACTGTTTT	substitution
	CAN1	8171		+	G	A		TCAAAGTTTTAGCCATTATC	GGTTTCTAATATACTGTTTT	substitution
070-051-D05	ADE2	3474	39	+	G	A		CGGACAAAACAATCAAGTAT	GATTCTAGAACAGTTGGTAT	substitution
	ADE2	3513	4797	+	G	A		ATATTAGGAGGGGGACAATT	GGACGTATGATTGTTGAGGC	substitution
	CAN1	8310			G	A		CGAAGGGAGGTTCTTAGGTT	GGTTTCCTCTTTGATTAACG	substitution
070-051-D06	ADE2	3937	2062		G	A		CGAGGACTTTGGCATACGAT	GAAGAGGTAACTTCGTTGTA	substitution
	URA3	5999	2080		G	A		AGTATATTCTCCAGTAGATA	GGAGCCCTTGCATGACAATT	substitution
	CAN1	8079			G	A		GGCATGGATTAGTATTTTTT	GGTAATTATCACAATAATGA	substitution
070-051-D07	ADE2	3513	763	+	G	A		ATATTAGGAGGGGGACAATT	GGACGTATGATTGTTGAGGC	substitution
	ADE2	4276	407	+	G	A		CAGGGGAATTGCTTATTAAC	AAATTGCCCCAAGGCCTCAC	substitution
	ADE2	4683	123	+	G	A		GAAGCAATGGTCAAACCATT	GTTGGAATCATCATGGGATC	substitution
	ADE2	4806	3273	+	G	A		GCTCATAGAACTCCACATAG	ATGTCAGCATATGCTATTTC	substitution
	CAN1	8079	231	+	G	A		GGCATGGATTAGTATTTTTT	GGTAATTATCACAATAATGA	substitution
	CAN1	8310	350	+	G	A		CGAAGGGAGGTTCTTAGGTT	GGTTTCCTCTTTGATTAACG	substitution
	CAN1	8660	538	+	G	A		TTGGTTCCCGTATTTTATTT	GTCTATCAAAGAACAAGTTG	substitution
	CAN1	9198		+	G	A		TCATGAACCAAAGACTTTTT	GGACAAATTTTGGAATGTTG	substitution
070-051-D08	3′ LYS2	2656	1647		G	A		ACGGCCAATTCATTTTCTTT	GGAGGATTCAAAGACGTAGC	substitution
	ADE2	4303	3510		G	A		CCCCAAGGCCTCACAACTCT	GACATTATACCATTGATGCT	substitution
	CAN1	7813	266	+	G	A		CTGACCAACGCCGGCCCAGT	GGCGCTCTTATATCATATTT	substitution
	CAN1	8079		+	G	A		GGCATGGATTAGTATTTTTT	GGTAATTATCACAATAATGA	substitution
070-051-D09	ADE2	3937	2592		G	A		CGAGGACTTTGGCATACGAT	GAAGAGGTAACTTCGTTGTA	substitution
	URA3	6529	1454		G	A		GCAGTTGGGTTAAGAATACT	GGCAATTTCATGTTTCTTCA	substitution
	CAN1	7983	245	+	G	A		TTACATGTATTGGTTTTCTT	GGCAATCACTTTTGCCCTGG	substitution
	CAN1	8228		+	G	A		CTGGGGTTACCGGCCCAGTT	GATTCCGTTATTGGAGAAAC	substitution
070-051-D10	ADE2	4025	3741		G	A		TCCTTTGTACGCCGAAAAAT	GGCACCATTTACTAAAGAAT	substitution
	CAN1	7766	298	+	G	A		TTGGTGGTACTATTGGTACA	GTCTTTTCATTGGTTTATCC	substitution
	CAN1	8064	246	+	G	A		CAAAGTTCCACTGGCGGCAT	GATTAGTATTTTTTGGGTAA	substitution
	CAN1	8310		+	G	A		CGAAGGGAGGTTCTTAGGTT	GGTTTCCTCTTTGATTAACG	substitution
071-051-D11	ADE2	3894	977	+	G	A		TTGAATGTTGGAAGAGATTT	GGTTTTCCATTCGTCTTGAA	substitution
	ADE2	4871	1658	+	G	A		AATTATCGCTGGAGCTGGTG	GGCTGCTCACTTGCCAGGTA	substitution
	URA3	6529	1610		G	A		GCAGTTGGGTTAAGAATACT	GGCAATTTCATGTTTCTTCA	substitution
	CAN1	8139	936	+	G	A		TTACGGTGAATTCGAGTTCT	GGTCGCTTCCATCAAAGTTT	substitution
	CAN1	9075		+	G	A		TTTCCTGTTCTTAGCTGTTT	GATCTTATTTCAATGCATAT	substitution
071-051-D13	ADE2	4025	2490		G	A		TCCTTTGTACGCCGAAAAAT	GGCACCATTTACTAAAGAAT	substitution
	URA3	6515	1713		G	A		GGTTTTTGTTCTGTGCAGTT	GGTTAAGAATACTGGGCAAT	substitution
	CAN1	8228	13	+	G	A		TGGGGTTACCGGCCCAGTT	GATTCCGTTATTGGAGAAAC	substitution
	CAN1	8241		+	G	A		CCCAGTTGGATTCCGTTATT	GAGAAACCCAGGTGCCTGGG	substitution
071-051-D14	ADE2	4025	234	+	G	A		TCCTTTGTACGCCGAAAAAT	GGCACCATTTACTAAAGAAT	substitution
	ADE2	4259	2056	+	G	A		AATGTTCTATTTAGAAACAG	GGAATTGCTTATTAACGAAA	substitution
	URA3	6315	1558		G	A		GTTTTTAGTAAACAAATTTT	GGACCTAATGCTTCAACTAA	substitution
	CAN1	7873	206	+	G	A		TATTCTGTCACGCAGTCCTT	GGCGAAATGGCTACATTCAT	substitution
	CAN1	8079	60	+	G	A		GGCATGGATTAGTATTTTTT	GGTAATTATCACAATAATGA	substitution
	CAN1	8139	155	+	G	A		TTACGGTGAATTCGAGTTCT	GGTCGCTTCCATCAAAGTTT	substitution
	CAN1	8294		+	G	A		TATCTAAGGATAAAAACGAA	GGAGGTTCTTAGGTTGGGTT	substitution
071-051-D15	ADE2	4025	4234		G	A		TCCTTTGTACGCCGAAAAAT	GGCACCATTTACTAAAGAAT	substitution
	CAN1	8259			G	A		TTGGAGAAACCCAGGTGCCT	GGGTCCAGGTATAATATCTA	substitution
071-051-D16	3′ LYS2	2656	1369		G	A		ACGGCCAATTCATTTTCTTT	GGAGGATTCAAAGACGTAGC	substitution
	ADE2	4025	3848		G	A		TCCTTTGTACGCCGAAAAAT	GGCACCATTTACTAAAGAAT	substitution
	CAN1	7873	598	+	G	A		TATTCTGTCACGCAGTCCTT	GGCGAAATGGCTACATTCAT	substitution
	CAN1	8471	604	+	G	A		TTGGCTCTCTATTATTCATT	GACTTTTAGTTCCATACAAT	substitution
	CAN1	9075		+	G	A		TTTCCTGTTCTTAGCTGTTT	GATCTTATTTCAATGCATAT	substitution
071-051-D17	3′ LYS2	2615	42	+	G	A		AGTCTTTGAATAATATTCTT	GGTGACCCGTTACTTGAGCA	substitution
	3′ LYS2	2657	1330	+	G	A		CGGCCAATTCATTTTCTTTG	GAGGATTCAAAGACGTAGCA	substitution
	ADE2	3987	316	+	G	A		GAAATGATTCCGGAAGCTTT	GAAGTACTGAAGGATCGTCC	substitution
	ADE2	4303	3836	+	G	A		CCCCAAGGCCTCACAACTCT	GACATTATACCATTGATGCT	substitution
	CAN1	8139	32	+	G	A		TTACGGTGAATTCGAGTTCT	GGTCGCTTCCATCAAAGTTT	substitution
	CAN1	8171		+	G	A		TCAAAGTTTTAGCCATTATC	GGTTTCTAATATACTGTTTT	substitution
071-051-D18	ADE2	4025	50	+	G	A		TCCTTTGTACGCCGAAAAAT	GGCACCATTTACTAAAGAAT	substitution
	ADE2	4075	506	+	G	A		TGATTGTGAGATCTGTTAAC	GTTTAGTGTTTTCTTACCCA	substitution
	ADE2	4581	1418	+	G	A		ATTATTGCCTCCAGTATGGC	GAATGTGAACAAAGGCTGAA	substitution
	URA3	5999	2220		G	A		AGTATATTCTCCAGTAGATA	GGAGCCCTTGCATGACAATT	substitution
	CAN1	8219	856	+	G	A		TTTGTGGTGCTGGGGTTACC	GCCCAGTTGGATTCCGTTAT	substitution
	CAN1	9075		+	G	A		TTTCCTGTTCTTAGCTGTTT	GATCTTATTTCAATGCATAT	substitution
071-051-D19	ADE2	3849	176	+	G	A		GTTACCCAAAGTGTTCCTGT	GAACAAGCCAGTGAGACGTC	substitution
	ADE2	4025	4055	+	G	A		TCCTTTGTACGCCGAAAAAT	GGCACCATTTACTAAAGAAT	substitution
	CAN1	8080	489	+	G	A		GCATGGATTAGTATTTTTTG	GTAATTATCACAATAATGAA	substitution
	CAN1	8569	641	+	G	A		ATTGAGAACTCTGGTACAAA	GTTTTGCCACATATCTTCAA	substitution
	CAN1	9210		+	G	A		GACTTTTTGGGACAAATTTT	GAATGTTGTAGCATAGATAT	substitution
071-051-D20	ADE2	4025	4146		G	A		TCCTTTGTACGCCGAAAAAT	GGCACCATTTACTAAAGAAT	substitution
	CAN1	8171			G	A		TCAAAGTTTTAGCCATTATC	GGTTTCTAATATACTGTTTT	substitution
074-051-D21	ADE2	3490	535	+	G	A		GTATGGATTCTAGAACAGTT	GTATATTAGGAGGGGGACAA	substitution
	ADE2	4025	2290	+	G	A		TCCTTTGTACGCCGAAAAAT	GGCACCATTTACTAAAGAAT	substitution
	URA3	6315	2156		G	A		GTTTTTAGTAAACAAATTTT	GGACCTAATGCTTCAACTAA	substitution
	CAN1	8471			G	A		TTGGCTCTCTATTATTCATT	GACTTTTAGTTCCATACAAT	substitution
074-051-D22	ADE2	4025	4054		G	A		TCCTTTGTACGCCGAAAAAT	GGCACCATTTACTAAAGAAT	substitution
	CAN1	8079	215	+	G	A		GGCATGGATTAGTATTTTTT	GGTAATTATCACAATAATGA	substitution
	CAN1	8294		+	G	A		TATCTAAGGATAAAAACGAA	GGAGGTTCTTAGGTTGGGTT	substitution
074-051-D23	ADE2	4025	4446		G	A		TCCTTTGTACGCCGAAAAAT	GGCACCATTTACTAAAGAAT	substitution
	CAN1	8471	552	+	G	A		TTGGCTCTCTATTATTCATT	GACTTTTAGTTCCATACAAT	substitution
	CAN1	9023		+	G	A		CTTTTGCACCAAAATTCAAT	GTGTTAGCTTTGCTGCCGCC	substitution
074-051-D24	3′ LYS2	2656	1271		G	A		ACGGCCAATTCATTTTCTTT	GGAGGATTCAAAGACGTAGC	substitution
	ADE2	3927	98	+	G	A		GTCTTGAAGTCGAGGACTTT	GCATACGATGGAAGAGGTAA	substitution
	ADE2	4025	4819	+	G	A		TCCTTTGTACGCCGAAAAAT	GGCACCATTTACTAAAGAAT	substitution
	CAN1	8844			G	A		TGTTGCAGGCTTTTTTGCAT	GTTATTTATCTCAATCTCGC	substitution
074-051-D25	ADE2	3474	4697		G	A		CGGACAAAACAATCAAGTAT	GATTCTAGAACAGTTGGTAT	substitution
	CAN1	8171			G	A		TCAAAGTTTTAGCCATTATC	GGTTTCTAATATACTGTTTT	substitution
074-051-D26	ADE2	4025	4012		G	A		TCCTTTGTACGCCGAAAAAT	GGCACCATTTACTAAAGAAT	substitution
	CAN1	8037	1161	+	G	A		TGGCCAAGTCATTCAATTTT	GACGTACAAAGTTCCACTGG	substitution
	CAN1	9198		+	G	A		TCATGAACCAAAGACTTTTT	GGACAAATTTTGGAATGTTG	substitution
074-051-D27	ADE2	3474	4339		G	A		CGGACAAAACAATCAAGTAT	GATTCTAGAACAGTTGGTAT	substitution
	CAN1	7813	266	+	G	A		CTGACCAACGCCGGCCCAGT	GGCGCTCTTATATCATATTT	substitution
	CAN1	8079		+	G	A		GGCATGGATTAGTATTTTTT	GGTAATTATCACAATAATGA	substitution
074-051-D28	ADE2	4025	233	+	G	A		TCCTTTGTACGCCGAAAAAT	GGCACCATTTACTAAAGAAT	substitution
	ADE2	4258	3582	+	G	A		AAATGTTCTATTTAGAAACA	GGGAATTGCTTATTAACGAA	substitution
	CAN1	7840	33	+	G	A		CTTATATCATATTTATTTAT	GGTTCTTTGGCATATTCTGT	substitution
	CAN1	7873	110	+	G	A		TATTCTGTCACGCAGTCCTT	GGCGAAATGGCTACATTCAT	substitution
	CAN1	7983	96	+	G	A		TTACATGTATTGGTTTTCTT	GGCAATCACTTTTGCCCTGG	substitution
	CAN1	8079		+	G	A		GGCATGGATTAGTATTTTTT	GGTAATTATCACAATAATGA	substitution
074-051-D29	3′ LYS2	2656	818		G	A		ACGGCCAATTCATTTTCTTT	GGAGGATTCAAAGACGTAGC	substitution
	ADE2	3474	1182	+	G	A		CGGACAAAACAATCAAGTAT	GATTCTAGAACAGTTGGTAT	substitution
	ADE2	4656	1212	+	G	A		ATCTCTGTCGCTCAAAAGTT	GACTTGGAAGCAATGGTCAA	substitution
	URA3	5868	647	+	G	A		TTGTCATCTAAACCCACACC	GGTGTCATAATCAACCAATC	substitution
	URA3	6515	1468	+	G	A		GGTTTTTGTTCTGTGCAGTT	GGTTAAGAATACTGGGCAAT	substitution
	CAN1	7983	1175	+	G	A		TTACATGTATTGGTTTTCTT	GGCAATCACTTTTGCCCTGG	substitution
	CAN1	9158		+	G	A		ATTCCGATAGAAGAGACATT	AGGCAATTGTATGGGAAGAT	substitution
074-051-D30	ADE2	3937	4202		G	A		CGAGGACTTTGGCATACGAT	GAAGAGGTAACTTCGTTGTA	substitution
	CAN1	8139			G	A		TTACGGTGAATTCGAGTTCT	GGTCGCTTCCATCAAAGTTT	substitution
075-051-D31	3′ LYS2	2656	857		G	A		ACGGCCAATTCATTTTCTTT	GGAGGATTCAAAGACGTAGC	substitution
	ADE2	3513	381	+	G	A		ATATTAGGAGGGGGACAATT	GGACGTATGATTGTTGAGGC	substitution
	ADE2	3894	131	+	G	A		TTGAATGTTGGAAGAGATTT	GGTTTTCCATTCGTCTTGAA	substitution
	ADE2	4025	4054	+	G	A		TCCTTTGTACGCCGAAAAAT	GGCACCATTTACTAAAGAAT	substitution
	CAN1	8079	231	+	G	A		GGCATGGATTAGTATTTTTT	GGTAATTATCACAATAATGA	substitution
	CAN1	8310	861	+	G	A		CGAAGGGAGGTTCTTAGGTT	GGTTTCCTCTTTGATTAACG	substitution
	CAN1	9171		+	G	A		AGACATTGAGGCAATTGTAT	GGAAGATCATGAACCAAAGA	substitution
075-051-D32	3′ LYS2	2656	63	+	G	A		ACGGCCAATTCATTTTCTTT	GGAGGATTCAAAGACGTAGC	substitution
	3′ LYS2	2719	1584	+	G	A		TCTACTGGAACCATATTCAC	GAATTTTCGATATCTGGAAT	substitution
	ADE2	4303	195	+	G	A		CCCCAAGGCCTCACAACTCT	GACATTATACCATTGATGCT	substitution
	ADE2	4498	3673	+	G	A		AAAGAGCATTGGCGACTCCA	GTTCCTCAGTGTACTTATAT	substitution
	CAN1	8171	70	+	G	A		TCAAAGTTTTAGCCATTATC	GGTTTCTAATATACTGTTTT	substitution
	CAN1	8241	69	+	G	A		CCCAGTTGGATTCCGTTATT	GAGAAACCCAGGTGCCTGGG	substitution
	CAN1	8310		+	G	A		CGAAGGGAGGTTCTTAGGTT	GGTTTCCTCTTTGATTAACG	substitution
075-051-D33	3′ LYS2	2656	1369		G	A		ACGGCCAATTCATTTTCTTT	GGAGGATTCAAAGACGTAGC	substitution
	ADE2	4025	4146		G	A		TCCTTTGTACGCCGAAAAAT	GGCACCATTTACTAAAGAAT	substitution
	CAN1	8171			G	A		TCAAAGTTTTAGCCATTATC	GGTTTCTAATATACTGTTTT	substitution
075-051-D34	3′ LYS2	2615	41	+	G	A		AGTCTTTGAATAATATTCTT	GGTGACCCGTTACTTGAGCA	substitution
	3′ LYS2	2656	857	+	G	A		ACGGCCAATTCATTTTCTTT	GGAGGATTCAAAGACGTAGC	substitution
	ADE2	3513	424	+	G	A		ATATTAGGAGGGGGACAATT	GGACGTATGATTGTTGAGGC	substitution
	ADE2	3937	2062	+	G	A		CGAGGACTTTGGCATACGAT	GAAGAGGTAACTTCGTTGTA	substitution
	URA3	5999	1841		G	A		AGTATATTCTCCAGTAGATA	GGAGCCCTTGCATGACAATT	substitution
	CAN1	7840	239	+	G	A		CTTATATCATATTTATTTAT	GGTTCTTTGGCATATTCTGT	substitution
	CAN1	8079	131	+	G	A		GGCATGGATTAGTATTTTTT	GGTAATTATCACAATAATGA	substitution
	CAN1	8210	18	+	G	A		TTTGTATGGTTTGTGGTGCT	GGGTTACCGGCCCAGTTGGA	substitution
	CAN1	8228	31	+	G	A		CTGGGGTTACCGGCCCAGTT	GATTCCGTTATTGGAGAAAC	substitution
	CAN1	8259	35	+	G	A		CTGGGGTTACCGGCCCAGTT	GATTCCGTTATTGGAGAAAC	substitution
	CAN1	8294	16	+	G	A		TATCTAAGGATAAAAACGAA	GGAGGTTCTTAGGTTGGGTT	substitution
	CAN1	8310		+	G	A		CGAAGGGAGGTTCTTAGGTT	GGTTTCCTCTTTGATTAACG	substitution
