# Supplementary material for: Base Damage within Single-Strand DNA Underlies In Vivo Hypermutability Induced by a Ubiquitous Environmental Agent
Source: PLoS Genet. 2012 Dec 13;8(12):e1003149. doi: 10.1371/journal.pgen.1003149 (PMC3521656; doi:10.1371/journal.pgen.1003149)
Supplement: Table S4 — Catalog of mutations induced by bisulfite in subtelomeric ssDNA. (XLSX) [file pgen.1003149.s008.xlsx]

## Sheet: Ung+
mutant number	mutated gene	position in Chr. V (distance from telomere)	distance between adjacent mutations	>1 mutation in gene?	WT base(s)	mutant base(s)	deletion/insertion (-/+ number of bases)	5′ flanking sequence	3′ flanking sequence	type of mutation
127-035-T01	ADE2	3896	160	+	G	A		GAATGTTGGAAGAGATTTGG	TTTTCCATTCGTCTTGAAGT	substitution
	ADE2	4056	453	+	G	A		ACTAAAGAATTAGCAGTCAT	ATTGTGAGATCTGTTAACGG	substitution
	ADE2	4509	380	+	G	A		GCGACTCCAGGTTCCTCAGT	TACTTATATGGAAAAGAGTC	substitution
	ADE2	4889	1182	+	GTATGGTGG	ATATGGTGC		TGGGGCTGCTCACTTGCCAG	CTGCAATGACACCACTTCCT	complex
	URA3	6071	3044		G	A		TATTACTTCTTCTGCCGCCT	TTCAAACCGCTAACAATACC	substitution
	CAN1	9115			G	A		TTCAGATGCAGATTTATTTG	AAGATTGGAGATGTCGACAT	substitution
127-035-T02	3′ LYS2	2935	597		G	A		CCAGTGAGCCCGCTTGCAGA	TTCATTAAATCGTCTGATTC	substitution
	ADE2	3532	1330	+	G	A		TGGGACGTATGATTGTTGAG	CAGCAAACAGGCTCAACATT	substitution
	ADE2	4862	1151	+	G	A		AATTAAAACAATTATCGCTG	AGCTGGTGGGGCTGCTCACT	substitution
	URA3	6013	1970		G	A		TAGATAGGGAGCCCTTGCAT	ACAATTCTGCTAACATCAAA	substitution
	CAN1	7983	82	+	G	A		TTACATGTATTGGTTTTCTT	GGCAATCACTTTTGCCCTGG	substitution
	CAN1	8065		+	G	C		AAAGTTCCACTGGCGGCATG	TTAGTATTTTTTGGGTAATT	substitution
127-035-T03	ADE2	4159	78	+	G	A		ATGCGCCTGCTAGAGTTCCG	ACTCCGTTCAACTTAAGGCG	substitution
	ADE2	4237	262	+	G	A		GTTGTGGTATATTTGGTGTG	AAATGTTCTATTTAGAAACA	substitution
	ADE2	4499	3855	+	G	A		AAGAGCATTGGCGACTCCAG	TTCCTCAGTGTACTTATATG	substitution
	CAN1	8354			G	A		CCTTCACATTTCAAGGTACT	AACTAGTTGGTATCACTGCT	substitution
127-035-T05	ADE2	3506	2726		G	A		AGTTGGTATATTAGGAGGGG	ACAATTGGGACGTATGATTG	substitution
	URA3	6232	2143		G	A		GTAAAAAATTGTACTTGGCG	ATAATGCCTTTAGCGGCTTA	substitution
	CAN1	8375			G	A		AACTAGTTGGTATCACTGCT	GTGAAGCTGCAAACCCCAGA	substitution
127-035-T06	ADE2	5063	806		G	A		GTTGGCTGTCAGACTGCTTG	CGCTTATGATTCAAGTTATA	substitution
	URA3	5869	2962		G	A		TGTCATCTAAACCCACACCG	GTGTCATAATCAACCAATCG	substitution
	CAN1	8831			G	A		TAAATATCACTGGTGTTGCA	GCTTTTTTGCATGGTTATTT	substitution
127-035-T07	3′ LYS2	2451	427	+	G	A		CGGAGCTTTGGTACTTTCAG	TAAGTTGTCTAAGACCATGT	substitution
	3′ LYS2	2878	326	+	G	A		CTTTCACCTGCACGTCTAAT	ATGTACTCAGCAGCCCATTT	substitution
	3′ LYS2	3204	311	+	G	A		TGTAACACCAACATAACACT	ACATCTTTAACAACTTTTAA	substitution
	ADE2	3515	2406		G	A		ATTAGGAGGGGGACAATTGG	ACGTATGATTGTTGAGGCAG	substitution
	URA3	5921	2063		G	A		TCTTCCACCCATGTCTCTTT	AGCAATAAAGCCGATAACAA	substitution
	CAN1	7984			G	A		TACATGTATTGGTTTTCTTG	GCAATCACTTTTGCCCTGGA	substitution
127-035-T08	ADE2	3402	1584	+	G	A		ATTGGTGCGTAAAATCGTTG	ATCTCTCTTCTAAGTACATC	substitution
	ADE2	4986	1463	+	G	A		TTACATTCAATTGTGCAAAT	CCTAGAGGTGTTCCAGTAGC	substitution
	URA3	6449	63	+	G	A		ACTAGGATGAGTAGCAGCAC	TTCCTTATATGTAGCTTTCG	substitution
	URA3	6512	1230	+	G	A		GCAGGTTTTTGTTCTGTGCA	TTGGGTTAAGAATACTGGGC	substitution
	CAN1	7742	1416	+	G	A		AAAGACATATTGGTATGATT	CCCTTGGTGGTACTATTGGT	substitution
	CAN1	9158		+	GA	AG		ATTCCGATAGAAGAGACATT	GGCAATTGTATGGGAAGATC	complex
127-035-T09	ADE2	4025	1978		G	A		TCCTTTGTACGCCGAAAAAT	GGCACCATTTACTAAAGAAT	substitution
	URA3	6003	265	+	G	A		TATTCTCCAGTAGATAGGGA	CCCTTGCATGACAATTCTGC	substitution
	URA3	6268	244	+	G	A		GCTTAACTGTGCCCTCCATG	AAAAATCAGTCAAGATATCC	substitution
	URA3	6512	1240	+	G	A		GCAGGTTTTTGTTCTGTGCA	TTGGGTTAAGAATACTGGGC	substitution
	CAN1	7752	602	+	G	A		TGGTATGATTGCCCTTGGTG	TACTATTGGTACAGGTCTTT	substitution
	CAN1	8354		+	G	A		CCTTCACATTTCAAGGTACT	AACTAGTTGGTATCACTGCT	substitution
127-035-T10	ADE2	3661	561	+	G	C		TTGATATCGAAAAACTAGCT	AAAAATGTGATGTGCTAACG	substitution
	ADE2	4222	571	+	G	A		TCAAATCTTTTCCCGGTTGT	GTATATTTGGTGTGGAAATG	substitution
	ADE2	4793	1580	+	G	A		GACAATAGTCTCTGCTCATA	AACTCCACATAGGATGTCAG	substitution
	URA3	6373	40	+	G	C		TGGTACGAACATCCAATGAA	CACACAAGTTTGTTTGCTTT	substitution
	URA3	6413	1726	+	G	C		TTCGTGCATGATATTAAATA	CTTGGCAGCAACAGGACTAG	substitution
	CAN1	8139			G	A		TTACGGTGAATTCGAGTTCT	GGTCGCTTCCATCAAAGTTT	substitution
127-035-T11	3′ LYS2	2450	658	+	G	A		CCGGAGCTTTGGTACTTTCA	GTAAGTTGTCTAAGACCATG	substitution
	3′ LYS2	3108	1009	+	G	A		GATAGTTGAAATAACATTTG	CATAACTTTTCTTAAAAGAA	substitution
	ADE2	4117	117	+	G	A		TTGTAGAGACTATCCACAAG	ACAATATTTGTGACTTATGT	substitution
	ADE2	4234	69	+	G	A		CCGGTTGTGGTATATTTGGT	TGGAAATGTTCTATTTAGAA	substitution
	ADE2	4303	1965	+	G	A		CCCCAAGGCCTCACAACTCT	GACATTATACCATTGATGCT	substitution
	URA3	6268	2680		G	A		GCTTAACTGTGCCCTCCATG	AAAAATCAGTCAAGATATCC	substitution
	CAN1	8948			G	-	-1	CTAAATTAATGCCCGGCTTG	CTTATTATGCGGCCACATTT	deletion
127-035-T12	3′ LYS2	2433	1463		G	A		GTTCCTATCGTCTAGTTCCG	AGCTTTGGTACTTTCAGGTA	substitution
	ADE2	3896	771	+	G	A		GAATGTTGGAAGAGATTTGG	TTTTCCATTCGTCTTGAAGT	substitution
	ADE2	4667	32	+	C	A		TCAAAAGTTGGACTTGGAAG	AATGGTCAAACCATTGGTTG	substitution
	ADE2	4699	1022	+	G	A		CATTGGTTGGAATCATCATG	GATCAGACTCTGACTTGCCG	substitution
	URA3	5721	438	+	G	A		GCTTCCCAGCCTGCTTTTCT	TAACGTTCACCCTCTACCTT	substitution
	URA3	6159	284	+	G	T		ATTCTGTATACACCCGCAGA	TACTGCAATTTGACTGTACT	substitution
	URA3	6443	1519	+	C	A		AACAGGACTAGGATGAGTAG	AGCACGTTCCTTATATGTAG	substitution
	CAN1	7962			G	A		AGCATTTGGTGCGGCCAATG	TTACATGTATTGGTTTTCTT	substitution
127-035-T13	ADE2	4955	788		G	A		AAAAGGTTCTTGTCTAGATG	AGTAGATTCTTTACATTCAA	substitution
	URA3	5743	180	+	G	A		AACGTTCACCCTCTACCTTA	CATCCCTTCCCTTTGCAAAT	substitution
	URA3	5923	1919	+	G	A		TTCCACCCATGTCTCTTTGA	CAATAAAGCCGATAACAAAA	substitution
	CAN1	7842	113	+	G	A		TATATCATATTTATTTATGG	TTCTTTGGCATATTCTGTCA	substitution
	CAN1	7955		+	G	A		TTTCTCCAGCATTTGGTGCG	CCAATGGTTACATGTATTGG	substitution
127-035-T14	URA3	5721	373	+	G	A		GCTTCCCAGCCTGCTTTTCT	TAACGTTCACCCTCTACCTT	substitution
	URA3	6094	24	+	G	A		TCAAACCGCTAACAATACCT	GACCCACCACACCGTGTGCA	substitution
	URA3	6118	1660	+	G	A		TCAAACCGCTAACAATACCT	GACCCACCACACCGTGTGCA	substitution
	CAN1	7778	443	+	G	A		TTGGTACAGGTCTTTTCATT	GTTTATCCACACCTCTGACC	substitution
	CAN1	8221	89	+	C	A		TGTGGTGCTGGGGTTACCGG	CCAGTTGGATTCCGTTATTG	substitution
	CAN1	8310		+	G	A		CGAAGGGAGGTTCTTAGGTT	GGTTTCCTCTTTGATTAACG	substitution
127-035-T15	ADE2	4574	126	+	G	C		CATAAATATTATTGCCTCCA	TATGGCGGAATGTGAACAAA	substitution
	ADE2	4700	1577	+	G	A		ATTGGTTGGAATCATCATGG	ATCAGACTCTGACTTGCCGG	substitution
	URA3	6277	75	+	G	A		TGCCCTCCATGGAAAAATCA	TCAAGATATCCACATGTGTT	substitution
	URA3	6352	1759	+	G	A		CTAACTCCAGTAATTCCTTG	TGGTACGAACATCCAATGAA	substitution
	CAN1	8111	538	+	G	C		CAATAATGAACTTGTTCCCT	TCAAATATTACGGTGAATTC	substitution
	CAN1	8649		+	G	A		AAATATTTACGTTGG-TTCCC	TATTTTATTTGGTCTATCAA	substitution
127-035-T16	ADE2	4940	1328		G	A		CATCGGTGTGCCCGTAAAAG	TTCTTGTCTAGATGGAGTAG	substitution
	URA3	6268	1615		G	A		GCTTAACTGTGCCCTCCATG	AAAAATCAGTCAAGATATCC	substitution
	CAN1	7883			G	C		CGCAGTCCTTGGGCGAAATG	CTACATTCATCCCTGTTACA	substitution
127-035-T17	ADE2	4188	875	+	G	A		CAACTTAAGGCGAAGTTGTT	GCAGAAAATGCAATCAAATC	substitution
	ADE2	5063	96	+	G	A		GTTGGCTGTCAGACTGCTTG	CGCTTATGATTCAAGTTATA	substitution
	ADE2	5159	1073	+	G	A		ACAAAAGTTAGAAACTGTCG	TTACGAAGCTTATCTAGAAA	substitution
	URA3	6232	1642		G	A		GTAAAAAATTGTACTTGGCG	ATAATGCCTTTAGCGGCTTA	substitution
	CAN1	7874			G	A		ATTCTGTCACGCAGTCCTTG	GCGAAATGGCTACATTCATC	substitution
127-035-T19	ADE2	3505	1227	+	G	C		CAGTTGGTATATTAGGAGGG	GACAATTGGGACGTATGATT	substitution
	ADE2	4732	1137	+	G	A		ACTTGCCGGTAATGTCTGCC	CATGTGCGGTTTTAAAAGAT	substitution
	URA3	5869	2242		G	A		TGTCATCTAAACCCACACCG	GTGTCATAATCAACCAATCG	substitution
	CAN1	8111			G	A		CAATAATGAACTTGTTCCCT	TCAAATATTACGGTGAATTC	substitution
127-035-T20	3′ LYS2	2280	1762		G	A		CAGTGGAAGTTTGTCATTAT	AGTTGGTGGAGGTAAAAATC	substitution
	ADE2	4042	122	+	G	A		AATGGGCACCATTTACTAAA	AATTAGCAGTCATGATTGTG	substitution
	ADE2	4164	2104	+	C	A		CCTGCTAGAGTTCCGGACTC	GTTCAACTTAAGGCGAAGTT	substitution
	URA3	6268	1716		G	A		GCTTAACTGTGCCCTCCATG	AAAAATCAGTCAAGATATCC	substitution
	CAN1	7984	1166	+	G	A		TACATGTATTGGTTTTCTTG	GCAATCACTTTTGCCCTGGA	substitution
	CAN1	9150		+	G	A		CGACATCGATTCCGATAGAA	AGACATTGAGGCAATTGTAT	substitution
127-035-T21	3′ LYS2	2810	877		G	A		TGTTTGAAGAACCATTGGCA	AGGCACCTGTTACGTAACCT	substitution
	ADE2	3687	250	+	G	A		TGTGATGTGCTAACGATTGA	ATTGAGCATGTTGATGTTCC	substitution
	ADE2	3937	562	+	G	A		CGAGGACTTTGGCATACGAT	GAAGAGGTAACTTCGTTGTA	substitution
	ADE2	4499	506	+	G	A		AAGAGCATTGGCGACTCCAG	TTCCTCAGTGTACTTATATG	substitution
	ADE2	5005	1031	+	G	C		TGCCTAGAGGTGTTCCAGTA	CTACCGTCGCTATTAATAAT	substitution
	URA3	6036	401	+	G	A		AATTCTGCTAACATCAAAAG	CCTCTAGGTTCCTTTATTAC	substitution
	URA3	6437	1760	+	G	A		GGCAGCAACAGGACTAGGAT	AGTAGCAGCACGTTCCTTAT	substitution
	CAN1	8197	166	+	G	A		CTAATATACTGTTTTTGTAT	GTTTGTGGTGCTGGGGTTAC	substitution
	CAN1	8363		+	G	C		TTCAAGGTACTGAACTAGTT	GTATCACTGCTGGTGAAGCT	substitution
127-035-T22	ADE2	3515	2276		G	A		ATTAGGAGGGGGACAATTGG	ACGTATGATTGTTGAGGCAG	substitution
	URA3	5791	2870		G	A		TTCCAACAATAATAATGTCA	ATCCTGTAGAGACCACATCA	substitution
	CAN1	8661			G	A		TGGTTCCCGTATTTTATTTG	TCTATCAAAGAACAAGTTGG	substitution
127-035-T23	ADE2	3515	2520		G	A		ATTAGGAGGGGGACAATTGG	ACGTATGATTGTTGAGGCAG	substitution
	URA3	6035	247	+	G	A		CAATTCTGCTAACATCAAAA	GCCTCTAGGTTCCTTTATTA	substitution
	URA3	6282	2524	+	G	C		TCCATGGAAAAATCAGTCAA	ATATCCACATGTGTTTTTAG	substitution
	CAN1	8806	270	+	G	A		GGTGACAAAGTTTTCGAATG	CTATTAAATATCACTGGTGT	substitution
	CAN1	9076		+	G	A		TTCCTGTTCTTAGCTGTTTG	ATCTTATTTCAATGCATATT	substitution
127-035-T25	ADE2	3515	2922		G	A		ATTAGGAGGGGGACAATTGG	ACGTATGATTGTTGAGGCAG	substitution
	URA3	6437	1927		G	A		GGCAGCAACAGGACTAGGAT	AGTAGCAGCACGTTCCTTAT	substitution
	CAN1	8364	353	+	G	A		TCAAGGTACTGAACTAGTTG	TATCACTGCTGGTGAAGCTG	substitution
	CAN1	8717	254	+	G	A		CAAGGACCACCAAAGGTGGT	TTCCATACATTGCAGTTTTC	substitution
	CAN1	8971	211	+	G	A		TATTATGCGGCCACATTTAT	CGATCATTATCATTATTCAA	substitution
	CAN1	9182		+	G	A		CAATTGTATGGGAAGATCAT	AACCAAAGACTTTTTGGGAC	substitution
127-035-T26	3′ LYS2	2657	872		G	C		CGGCCAATTCATTTTCTTTG	GAGGATTCAAAGACGTAGCA	substitution
	ADE2	3529	796	+	G	A		AATTGGGACGTATGATTGTT	AGGCAGCAAACAGGCTCAAC	substitution
	ADE2	4325	1676	+	G	A		ACATTATACCATTGATGCTT	CGTCACTTCTCAATTTGAAG	substitution
	URA3	6001	267	+	G	A		TATATTCTCCAGTAGATAGG	AGCCCTTGCATGACAATTCT	substitution
	URA3	6268	1243	+	G	A		GCTTAACTGTGCCCTCCATG	AAAAATCAGTCAAGATATCC	substitution
	CAN1	7511	600	+	G	C		AGCATATGTACAATGAGCCG	TCACAACCCTCTTTCACGAC	substitution
	CAN1	8111		+	G	C		CAATAATGAACTTGTTCCCT	TCAAATATTACGGTGAATTC	substitution
127-035-T27	3′ LYS2	3107	1947		G	C		TGATAGTTGAAATAACATTT	GCATAACTTTTCTTAAAAGA	substitution
	ADE2	5054	1202		G	C		CGCTGCGCTGTTGGCTGTCA	ACTGCTTGGCGCTTATGATT	substitution
	URA3	6256	1621		G	A		ATGCCTTTAGCGGCTTAACT	TGCCCTCCATGGAAAAATCA	substitution
	CAN1	7877			G	A		CTGTCACGCAGTCCTTGGGC	AAATGGCTACATTCATCCCT	substitution
127-035-T28	ADE2	5063	1230		G	A		GTTGGCTGTCAGACTGCTTG	CGCTTATGATTCAAGTTATA	substitution
	URA3	6293	236	+	G	A		ATCAGTCAAGATATCCACAT	TGTTTTTAGTAAACAAATTT	substitution
	URA3	6529	1277	+	G	A		GCAGTTGGGTTAAGAATACT	GGCAATTTCATGTTTCTTCA	substitution
	CAN1	7806	356	+	G	A		CACACCTCTGACCAACGCCG	CCCAGTGGGCGCTCTTATAT	substitution
	CAN1	8162		+	G	A		TCGCTTCCATCAAAGTTTTA	CCATTATCGGGTTTCTAATA	substitution
127-035-T31	3′ LYS2	3067	1794		G	A		AAGAACTTTGGCTTGCCGAC	GCGGCTAAGCTCATAACATT	substitution
	ADE2	4861	1182		G	A		GAATTAAAACAATTATCGCT	GAGCTGGTGGGGCTGCTCAC	substitution
	URA3	6043	2390		G	A		CTAACATCAAAAGGCCTCTA	GTTCCTTTATTACTTCTTCT	substitution
	CAN1	8433			G	A		CATCAAAAAAGTTGTTTTCC	TATCTTAACCTTCTACATTG	substitution
127-035-T32	3′ LYS2	2771	735		C	T		GGACTGAACCTTTCAAAAAT	TCAATAAGAAATCATCTGTG	substitution
	ADE2	3506	333	+	G	A		AGTTGGTATATTAGGAGGGG	ACAATTGGGACGTATGATTG	substitution
	ADE2	3839	1310	+	G	A		TGGTATAGCAGTTACCCAAA	TGTTCCTGTGGAACAAGCCA	substitution
	ADE2	5149	720	+	G	A		TTGTCAAAGCACAAAAGTTA	AAACTGTCGGTTACGAAGCT	substitution
	URA3	5869	54	+	G	A		TGTCATCTAAACCCACACCG	GTGTCATAATCAACCAATCG	substitution
	URA3	5923	69	+	G	A		TTCCACCCATGTCTCTTTGA	CAATAAAGCCGATAACAAAA	substitution
	URA3	5992	1497	+	G	A		TACCCTTAGTATATTCTCCA	TAGATAGGGAGCCCTTGCAT	substitution
	CAN1	7489	1243	+	G	A		GAAGACGCCGACATAGAGGA	AAGCATATGTACAATGAGCC	substitution
	CAN1	8732		+	G	T		GTGGTGTTCCATACATTGCA	TTTTCGTTACTGCTGCATTT	substitution
127-035-T33	ADE2	4520	434	+	G	A		TTCCTCAGTGTACTTATATG	AAAAGAGTCTAGACCTAACA	substitution
	ADE2	4954	916	+	G	A		TAAAAGGTTCTTGTCTAGAT	GAGTAGATTCTTTACATTCA	substitution
	URA3	5870	301	+	G	C		GTCATCTAAACCCACACCGG	TGTCATAATCAACCAATCGT	substitution
	URA3	6171	1301	+	G	A		CCCGCAGAGTACTGCAATTT	ACTGTACTACCAATGTCAGC	substitution
	CAN1	7472	904	+	G	A		CAATGACAAATTCAAAAGAA	ACGCCGACATAGAGGAGAAG	substitution
	CAN1	8376	650	+	G	T		ACTAGTTGGTATCACTGCTG	TGAAGCTGCAAACCCCAGAA	substitution
	CAN1	9026		+	G	A		TTGCACCAAAATTCAATGGT	TTAGCTTTGCTGCCGCCTAT	substitution
127-035-T34	3′ LYS2	3252	78		G	A		ACATTTCTTACGTCATGATT	ATTATTACAGCTATGCTGAC	substitution
	ADE2	3330	1705	+	G	A		CTAAGTGATTGACTCTTGCT	ACCTTTTATTAAGAACTAAA	substitution
	ADE2	5035	1233	+	G	A		CTATTAATAATAGTACGAAC	CTGCGCTGTTGGCTGTCAGA	substitution
	URA3	6268	174	+	G	A		GCTTAACTGTGCCCTCCATG	AAAAATCAGTCAAGATATCC	substitution
	URA3	6442	1400	+	G	C		CAACAGGACTAGGATGAGTA	CAGCACGTTCCTTATATGTA	substitution
	CAN1	7842			G	A		TATATCATATTTATTTATGG	TTCTTTGGCATATTCTGTCA	substitution
127-035-T35	ADE2	3938	137	+	G	A		GAGGACTTTGGCATACGATG	AAGAGGTAACTTCGTTGTAA	substitution
	ADE2	4075	911	+	G	A		TGATTGTGAGATCTGTTAAC	GTTTAGTGTTTTCTTACCCA	substitution
	ADE2	4986	937	+	G	A		TTACATTCAATTGTGCAAAT	CCTAGAGGTGTTCCAGTAGC	substitution
	URA3	5923	1879		G	A		TTCCACCCATGTCTCTTTGA	CAATAAAGCCGATAACAAAA	substitution
	CAN1	7802	576	+	G	A		TATCCACACCTCTGACCAAC	CCGGCCCAGTGGGCGCTCTT	substitution
	CAN1	8378		+	G	A		TAGTTGGTATCACTGCTGGT	AAGCTGCAAACCCCAGAAAA	substitution

## Sheet: Ung-
mutant number	mutated gene	position in Chr. V (distance from telomere)	distance between adjacent mutations	>1 mutation in gene?	WT base(s)	mutant base(s)	deletion/insertion (-/+ number of bases)	5′ flanking sequence	3′ flanking sequence	type of mutation
027-048-BA01A	3′ LYS2	2900	791		G	C		TGTACTCAGCAGCCCATTTG	ACTGACCATATCCACCAGTG	substitution
	ADE2	3691	2758		G	C		ATGTGCTAACGATTGAGATT	AGCATGTTGATGTTCCTACA	substitution
	URA3	6449	1186		G	A		ACTAGGATGAGTAGCAGCAC	TTCCTTATATGTAGCTTTCG	substitution
	CAN1	7635	143	+	G	A		TTTCCCGACGAGAGTAAATG	CGAGGATACGTTCTCTATGG	substitution
	CAN1	7778	354	+	G	A		TTGGTACAGGTCTTTTCATT	GTTTATCCACACCTCTGACC	substitution
	CAN1	8132	240	+	G	A		TCAAATATTACGGTGAATTC	AGTTCTGGGTCGCTTCCATC	substitution
	CAN1	8372		+	GC	AG		CTGAACTAGTTGGTATCACT	TGGTGAAGCTGCAAACCCCA	complex
027-048-BA01B	3′ LYS2	2657	2378		G	A		CGGCCAATTCATTTTCTTTG	GAGGATTCAAAGACGTAGCA	substitution
	ADE2	5035	1197		G	A		CTATTAATAATAGTACGAAC	CTGCGCTGTTGGCTGTCAGA	substitution
	URA3	6232	189	+	G	A		GTAAAAAATTGTACTTGGCG	ATAATGCCTTTAGCGGCTTA	substitution
	URA3	6421	1563	+	G	A		TGATATTAAATAGCTTGGCA	CAACAGGACTAGGATGAGTA	substitution
	CAN1	7984			G	A		TACATGTATTGGTTTTCTTG	GCAATCACTTTTGCCCTGGA	substitution
027-048-BA03	ADE2	4596	329	+	G	C		ATGGCGGAATGTGAACAAAG	CTGAACTACATTACAGGTAG	substitution
	ADE2	4925	944	+	G	A		GACACCACTTCCTGTCATCG	TGTGCCCGTAAAAGGTTCTT	substitution
	URA3	5869	83	+	G	A		TGTCATCTAAACCCACACCG	GTGTCATAATCAACCAATCG	substitution
	URA3	5952	315	+	G	A		CCGATAACAAAATCTTTGTC	CTCTTCGCAATGTCAACAGT	substitution
	URA3	6267	1539	+	G	A		GGCTTAACTGTGCCCTCCAT	GAAAAATCAGTCAAGATATC	substitution
	CAN1	7806	149	+	G	A		CACACCTCTGACCAACGCCG	CCCAGTGGGCGCTCTTATAT	substitution
	CAN1	7955	757	+	G	A		TTTCTCCAGCATTTGGTGCG	CCAATGGTTACATGTATTGG	substitution
	CAN1	8712		+	G	A		CCTGTCAAGGACCACCAAAG	TGGTGTTCCATACATTGCAG	substitution
027-048-BA04	3′ LYS2	2633	2153		G	A		TTGGGTGACCCGTTACTTGA	CAACGGCCAATTCATTTTCT	substitution
	ADE2	4786	1276		G	A		TTGAAGTGACAATAGTCTCT	CTCATAGAACTCCACATAGG	substitution
	URA3	6062	3052		CGTC	AGTA		AGGTTCCTTTATTACTTCTT	CGCCTGCTTCAAACCGCTAA	complex
	CAN1	9114			G	A		ATTCAGATGCAGATTTATTT	GAAGATTGGAGATGTCGACA	substitution
027-048-BA06A	ADE2	4355	345	+	G	A		TCAATTTGAAGCTCATTTGA	ATCAATATTGGATTTGCCAA	substitution
	ADE2	4700	138	+	G	A		ATTGGTTGGAATCATCATGG	ATCAGACTCTGACTTGCCGG	substitution
	ADE2	4838	1316	+	G	A		TGCTATTTCCGCAAGCAAGC	TGG-AATTAAAACAATTATC	substitution
	URA3	6154	36	+	G	A		CTGCTATTCTGTATACACCC	CAGAGTACTGCAATTTGACT	substitution
	URA3	6190	1559	+	G	T		TGACTGTACTACCAATGTCA	CAAATTTTCTGTCTTCGAAG	substitution
	CAN1	7749			G	A		TATTGGTATGATTGCCCTTG	TGGTACTATTGGTACAGGTC	substitution
027-048-BA06B	3′ LYS2	2216	70	+	G	A		TTCCACGAGCACCAGCACCT	AAGCAACTAGACTTATTTGC	substitution
	3′ LYS2	2286	2263	+	G	A		AAGTTTGTCATTATGAGTTG	TGGAGGTAAAAATCCAACCT	substitution
	ADE2	4549	1840		G	C		CTAGACCTAACAGAAAAGTA	GTCACATAAATATTATTGCC	substitution
	URA3	6389	1378		G	A		TGAAGCACACAAGTTTGTTT	CTTTTCGTGCATGATATTAA	substitution
	CAN1	7767			G	A		TGGTGGTACTATTGGTACAG	TCTTTTCATTGGTTTATCCA	substitution
027-048-BA07	3′ LYS2	2658	1573		G	A		GGCCAATTCATTTTCTTTGG	AGGATTCAAAGACGTAGCAA	substitution
	ADE2	4231	72	+	G	A		TTCCCGGTTGTGGTATATTT	GTGTGGAAATGTTCTATTTA	substitution
	ADE2	4303	1586	+	G	A		CCCCAAGGCCTCACAACTCT	GACATTATACCATTGATGCT	substitution
	URA3	5889	496	+	G	A		GGTGTCATAATCAACCAATC	TAACCTTCATCTCTTCCACC	substitution
	URA3	6385	1617	+	G	A		CCAATGAAGCACACAAGTTT	TTTGCTTTTCGTGCATGATA	substitution
	CAN1	8002	409	+	G	A		TGGGCAATCACTTTTGCCCT	GAACTTAGTGTAGTTGGCCA	substitution
	CAN1	8411	467	+	G	A		CCAGAAAATCCGTTCCAAGA	CCATCAAAAAAGTTGTTTTC	substitution
	CAN1	8878		+	G	A		ATCTCGCACATCAGATTTAT	CAAGCTTTGAAATACCGTGG	substitution
027-048-BA08	ADE2	4889	1500		G	A		TGGGGCTGCTCACTTGCCAG	TATGGTGGCTGCAATGACAC	substitution
	URA3	6389	1767		G	A		TGAAGCACACAAGTTTGTTT	CTTTTCGTGCATGATATTAA	substitution
	CAN1	8156			GTTTTA-	CTTTTTG	+1	TCTGGGTCGCTTCCATCAAA	GCCATTATCGGGTTTCTAAT	complex
027-048-BA09	ADE2	4217	41	+	G	A		TGCAATCAAATCTTTTCCCG	TTGTGGTATATTTGGTGTGG	substitution
	ADE2	4258	1755	+	G	A		AAATGTTCTATTTAGAAACA	GGGAATTGCTTATTAACGAA	substitution
	URA3	6013	2110		G	A		TAGATAGGGAGCCCTTGCAT	ACAATTCTGCTAACATCAAA	substitution
	CAN1	8123			G	A		TGTTCCCTGTCAAATATTAC	GTGAATTCGAGTTCTGGGTC	substitution
027-048-BA10	3′ LYS2	2235	246	+	G	C		TGAAGCAACTAGACTTATTT	CGCTTGAGTTAGTTCTATAC	substitution
	3′ LYS2	2481	1537	+	G	A		TAAGACCATGTGTAGCAAAG	ATACAACGCATTTTCTTCAT	substitution
	ADE2	4018	81	+	G	A		AGGATCGTCCTTTGTACGCC	AAAAATGGGCACCATTTACT	substitution
	ADE2	4099	2011	+	G	A		TAGTGTTTTCTTACCCAATT	TAGAGACTATCCACAAGGAC	substitution
	URA3	6110	275	+	G	A		ACCTGGACCCACCACACCGT	TGCATTCGTAATGTCTGCCC	substitution
	URA3	6385	1375	+	G	A		CCAATGAAGCACACAAGTTT	TTTGCTTTTCGTGCATGATA	substitution
	CAN1	7760			G	C		TTGCCCTTGGTGGTACTATT	GTACAGGTCTTTTCATTGGT	substitution
027-048-BA13	ADE2	3531	610	+	G	A		TTGGGACGTATGATTGTTGA	GCAGCAAACAGGCTCAACAT	substitution
	ADE2	4141	558	+	G	C		ATATTTGTGACTTATGTTAT	CGCCTGCTAGAGTTCCGGAC	substitution
	ADE2	4699	456	+	G	A		CATTGGTTGGAATCATCATG	GATCAGACTCTGACTTGCCG	substitution
	ADE2	5155	636	+	G	A		AAGCACAAAAGTTAGAAACT	TCGGTTACGAAGCTTATCTA	substitution
	URA3	5791	2349		G	A		TTCCAACAATAATAATGTCA	ATCCTGTAGAGACCACATCA	substitution
	CAN1	8140			G	A		TACGGTGAATTCGAGTTCTG	GTCGCTTCCATCAAAGTTTT	substitution
027-048-BA14A	ADE2	4189	2023		G	A		AACTTAAGGCGAAGTTGTTG	CAGAAAATGCAATCAAATCT	substitution
	URA3	6212	17	+	GT-	ATA	+1	AAATTTTCTGTCTTCGAAGA	AAAAAATTGTACTTGGCGGA	complex
	URA3	6229	1850	+	G	A		AGAGTAAAAAATTGTACTTG	CGGATAATGCCTTTAGCGGC	substitution
	CAN1	8079			G	A		GGCATGGATTAGTATTTTTT	GGTAATTATCACAATAATGA	substitution
027-048-BA14B	3′ LYS2	2779	1524		G	A		CCTTTCAAAAATCTCAATAA	AAATCATCTGTGTTTGAAGA	substitution
	ADE2	4303	1710		G	A		CCCCAAGGCCTCACAACTCT	GACATTATACCATTGATGCT	substitution
	URA3	6013	1971		G	A		TAGATAGGGAGCCCTTGCAT	ACAATTCTGCTAACATCAAA	substitution
	CAN1	7984			G	A		TACATGTATTGGTTTTCTTG	GCAATCACTTTTGCCCTGGA	substitution
027-048-BA14C	ADE2	5060	976		T	G		GCTGTTGGCTGTCAGACTGC	TGGCGCTTATGATTCAAGTT	substitution
	URA3	6036	49	+	G	A		AATTCTGCTAACATCAAAAG	CCTCTAGGTTCCTTTATTAC	substitution
	URA3	6085	375	+	A	C		CCGCCTGCTTCAAACCGCTA	CAATACCTGGACCCACCACA	substitution
	URA3	6460	1524	+	G	A		TAGCAGCACGTTCCTTATAT	TAGCTTTCGACATGATTTAT	substitution
	CAN1	7984			G	A		TACATGTATTGGTTTTCTTG	GCAATCACTTTTGCCCTGGA	substitution
027-048-BA15	ADE2	4014	1084	+	C	G		CTGAAGGATCGTCCTTTGTA	GCCGAAAAATGGGCACCATT	substitution
	ADE2	5098	1195	+	C	A		GTTATACAACGAAAATGGAA	AGTTTTTATTAAAGCAAGAA	substitution
	URA3	6293	1467		G	A		ATCAGTCAAGATATCCACAT	TGTTTTTAGTAAACAAATTT	substitution
	CAN1	7760			G	A		TTGCCCTTGGTGGTACTATT	GTACAGGTCTTTTCATTGGT	substitution
028-048-CA1A	3′ LYS2	2554	265	+	G	C		TTCCATTTAGAATAGCTTTC	ATTTCGACATCGTAACCATA	substitution
	3′ LYS2	2819	866	+	G	A		AACCATTGGCAGAGGCACCT	TTACGTAACCTGGTCTGACA	substitution
	ADE2	3685	2590		G	A		AATGTGATGTGCTAACGATT	AGATTGAGCATGTTGATGTT	substitution
	URA3	6275	256	+	C	A		TGTGCCCTCCATGGAAAAAT	AGTCAAGATATCCACATGTG	substitution
	URA3	6531	1601	+	G	A		AGTTGGGTTAAGAATACTGG	CAATTTCATGTTTCTTCAAC	substitution
	CAN1	8132			G	A		TCAAATATTACGGTGAATTC	AGTTCTGGGTCGCTTCCATC	substitution
028-048-CA3A	ADE2	3804	385	+	G	A		GACAAATATATTCAAAAAGA	CATTTAATCAAAAATGGTAT	substitution
	ADE2	4189	927	+	G	A		AACTTAAGGCGAAGTTGTTG	CAGAAAATGCAATCAAATCT	substitution
	ADE2	5116	1177	+	G	A		AACAGTTTTTATTAAAGCAA	AAGAAGAAGTTCTTGTCAAA	substitution
	URA3	6293	1767		G	A		ATCAGTCAAGATATCCACAT	TGTTTTTAGTAAACAAATTT	substitution
	CAN1	8060	270	+	G	A		CGTACAAAGTTCCACTGGCG	CATGGATTAGTATTTTTTGG	substitution
	CAN1	8330		+	G	C		GGGTTTCCTCTTTGATTAAC	CTGCCTTCACATTTCAAGGT	substitution
028-048-CA3B	ADE2	3515	289	+	G	A		ATTAGGAGGGGGACAATTGG	ACGTATGATTGTTGAGGCAG	substitution
	ADE2	3804	385	+	G	A		GACAAATATATTCAAAAAGA	CATTTAATCAAAAATGGTAT	substitution
	ADE2	4189	927	+	G	A		AACTTAAGGCGAAGTTGTTG	CAGAAAATGCAATCAAATCT	substitution
	ADE2	5116	1177	+	G	A		AACAGTTTTTATTAAAGCAA	AAGAAGAAGTTCTTGTCAAA	substitution
	URA3	6293	1767		G	A		ATCAGTCAAGATATCCACAT	TGTTTTTAGTAAACAAATTT	substitution
	CAN1	8060	270	+	G	A		CGTACAAAGTTCCACTGGCG	CATGGATTAGTATTTTTTGG	substitution
	CAN1	8330		+	G	C		GGGTTTCCTCTTTGATTAAC	CTGCCTTCACATTTCAAGGT	substitution
028-048-CA4	ADE2	3928	534	+	G	C		TCTTGAAGTCGAGGACTTTG	CATACGATGGAAGAGGTAAC	substitution
	ADE2	4462	1833	+	G	C		ACAAACATACAAAAGATAAA	AGCTAGAAACTTGCGAAAGA	substitution
	URA3	6295	1967		G	-	-1	CAGTCAAGATATCCACATGT	TTTTTAGTAAACAAATTTTG	deletion
	CAN1	8262			G	A		GAGAAACCCAGGTGCCTGGG	TCCAGGTATAATATCTAAGG	substitution
028-048-CA7A	ADE2	4025	1740		G	A		TCCTTTGTACGCCGAAAAAT	GGCACCATTTACTAAAGAAT	substitution
	URA3	5765	503	+	G	C		ATCCCTTCCCTTTGCAAATA	TCCTCTTCCAACAATAATAA	substitution
	URA3	6268	2675	+	G	A		GCTTAACTGTGCCCTCCATG	AAAAATCAGTCAAGATATCC	substitution
	CAN1	8943			G	A		TAGAGCTAAATTAATGCCCG	CTTGGCTTATTATGCGGCCA	substitution
028-048-CA7B	ADE2	5063	787		G	A		GTTGGCTGTCAGACTGCTTG	CGCTTATGATTCAAGTTATA	substitution
	URA3	5850	14	+	G	C		TGACCCAATGCGTCTCCCTT	TCATCTAAACCCACACCGGG	substitution
	URA3	5864	1941	+	C	T		TCCCTTGTCATCTAAACCCA	ACCGGGTGTCATAATCAACC	substitution
	CAN1	7805	400	+	G	A		CCACACCTCTGACCAACGCC	GCCCAGTGGGCGCTCTTATA	substitution
	CAN1	8205		+	G	A		CTGTTTTTGTATGGTTTGTG	TGCTGGGGTTACCGGCCCAG	substitution
028-048-CA10	ADE2	3786	1314	+	C	G		ACAATCAGATTGATACAAGA	AAATATATTCAAAAAGAGCA	substitution
	ADE2	5100	1132	+	G	A		TATACAACGAAAATGGAACA	TTTTTATTAAAGCAAGAAGA	substitution
	URA3	6232	1403		G	A		GTAAAAAATTGTACTTGGCG	ATAATGCCTTTAGCGGCTTA	substitution
	CAN1	7635	406	+	G	A		TTTCCCGACGAGAGTAAATG	CGAGGATACGTTCTCTATGG	substitution
	CAN1	8041	382	+	G	A		CAAGTCATTCAATTTTGGAC	TACAAAGTTCCACTGGCGGC	substitution
	CAN1	8423	459	+	G	C		TTCCAAGAGCCATCAAAAAA	TTGTTTTCCGTATCTTAACC	substitution
	CAN1	8882		+	G	C		CGCACATCAGATTTATGCAA	CTTTGAAATACCGTGGCATC	substitution
028-048-CA12	ADE2	3649	587	+	GAAAAAC	-AAAAAA	-1	TTTCCAATCCTCTTGATATC	GCTGAAAAATGTGATGTGCT	complex
	ADE2	4236	1835	+	G	A		GGTTGTGGTATATTTGGTGT	GAAATGTTCTATTTAGAAAC	substitution
	URA3	6071	1690		G	A		TATTACTTCTTCTGCCGCCT	CTTCAAACCGCTAACAATAC	substitution
	CAN1	7761	299	+	G	A		TGCCCTTGGTGGTACTATTG	TACAGGTCTTTTCATTGGTT	substitution
	CAN1	8060	112	+	G	C		CGTACAAAGTTCCACTGGCG	CATGGATTAGTATTTTTTGG	substitution
	CAN1	8172	508	+	G	A		CAAAGTTTTAGCCATTATCG	GTTTCTAATATACTGTTTTT	substitution
	CAN1	8680	291	+	G	A		GGTCTATCAAAGAACAAGTT	GCTCCTAAATTCCTGTCAAG	substitution
	CAN1	8971		+	G	A		TATTATGCGGCCACATTTAT	ACGATCATTATCATTATTCA	substitution
028-048-CA13	ADE2	5005	996		G	C		TGCCTAGAGGTGTTCCAGTA	CTACCGTCGCTATTAATAAT	substitution
	URA3	6001	1766		G	A		TATATTCTCCAGTAGATAGG	AGCCCTTGCATGACAATTCT	substitution
	CAN1	7767	545	+	G	A		TGGTGGTACTATTGGTACAG	TCTTTTCATTGGTTTATCCA	substitution
	CAN1	8312		+	G	C		AAGGGAGGTTCTTAGGTTGG	TTTCCTCTTTGATTAACGCT	substitution
