# Supplementary material for: Base Damage within Single-Strand DNA Underlies In Vivo Hypermutability Induced by a Ubiquitous Environmental Agent
Source: PLoS Genet. 2012 Dec 13;8(12):e1003149. doi: 10.1371/journal.pgen.1003149 (PMC3521656; doi:10.1371/journal.pgen.1003149)
Supplement: Table S5 — Catalog of mutations found in CAN1 among temperature-shifted cdc13-1 cells bearing pCM252 with no insert. (XLSX) [file pgen.1003149.s009.xlsx]

## Sheet: Ung+
mutant number	mutated gene	position in Chr. V (distance from telomere)	WT base(s)	mutant base(s)	deletion/insertion (-/+ number of bases)	5′ flanking sequence	3′ flanking sequence	type of mutation
069-051-I12A	CAN1	8447	T	A		TTTTCCGTATCTTAACCTTC	ACATTGGCTCTCTATTATTC	substitution
069-051-I12B	CAN1	8044	C	A		GTCATTCAATTTTGGACGTA	AAAGTTCCACTGGCGGCATG	substitution
069-051-I12F	CAN1	7975	G	C		GCCAATGGTTACATGTATTG	TTTTCTTGGGCAATCACTTT	substitution
069-051-I12G	CAN1	8221	C	-	-1	TGTGGTGCTGGGGTTACCGG	CCAGTTGGATTCCGTTATTG	deletion
069-051-I13B	CAN1	8364	G	A		TCAAGGTACTGAACTAGTTG	TATCACTGCTGGTGAAGCTG	substitution
069-051-I13D	CAN1	7545	--	AA	+2	TCACGACGTTGAAGCTTCAC	AAACACACCACAGACGTGGG	insertion
069-051-I13E	CAN1	8859	TCT	A--	-2	TGCATGGTTATTTATCTCAA	CGCACATCAGATTTATGCAA	complex
069-051-13F	CAN1	8786	G	-	-1	ACATGGAGACATCTACTGGT	GTGACAAAGTTTTCGAATGG	deletion
069-051-I13G	CAN1	8302	C	-	-1	GATAAAAACGAAGGGAGGTT	TTAGGTTGGGTTTCCTCTTT	deletion
069-051-I13H	CAN1	7883	G	C		CGCAGTCCTTGGGCGAAATG	CTACATTCATCCCTGTTACA	substitution
069-051-I14A	CAN1	8152	C-	TA	+1	GAGTTCTGGGTCGCTTCCAT	AAAGTTTTAGCCATTATCGG	complex
069-051-I14D	CAN1	8241	G	A		CCCAGTTGGATTCCGTTATT	GAGAAACCCAGGTGCCTGGG	substitution
069-051-I14F	CAN1	8471	G	C		TTGGCTCTCTATTATTCATT	GACTTTTAGTTCCATACAAT	substitution
069-051-I14G	CAN1	7766	G	A		TTGGTGGTACTATTGGTACA	GTCTTTTCATTGGTTTATCC	substitution
069-051-I15A	CAN1	8717	G	C		CAAGGACCACCAAAGGTGGT	TTCCATACATTGCAGTTTTC	substitution
069-051-I15B	CAN1	9036	C	-	-1	ATTCAATGGTGTTAGCTTTG	TGCCGCCTATATCTCTGTTT	deletion
069-051-I15C	CAN1	7834	A	-	-1	GGCGCTCTTATATCATATTT	TTTATGGGTTCTTTGGCATA	deletion
069-051-I15D	CAN1	8667	C-	AA	+1	CCGTATTTTATTTGGTCTAT	AAAGAACAAGTTGGCTCCTA	complex
069-051-I15E	CAN1	8390	C	A		CTGCTGGTGAAGCTGCAAAC	CCAGAAAATCCGTTCCAAGA	substitution
069-051-I15F	CAN1	8111	G	T		CAATAATGAACTTGTTCCCT	TCAAATATTACGGTGAATTC	substitution
069-051-I16A	CAN1	7949	G	C		GATTCCTTTCTCCAGCATTT	GTGCGGCCAATGGTTACATG	substitution
069-051-I16C	CAN1	7925	C	T		CCTCTTTCACAGTGTTCTCA	AAAGATTCCTTTCTCCAGCA	substitution
069-051-I16D	CAN1	7923	C	G		ATCCTCTTTCACAGTGTTCT	ACAAAGATTCCTTTCTCCAG	substitution
069-051-I16E	CAN1	8826	T	-	-1	GCTATTAAATATCACTGGTG	TGCAGGCTTTTTTGCATGGT	deletion
069-051-I16F	CAN1	8417	-	A	+1	AATCCGTTCCAAGAGCCATC	AAAAAAGTTGTTTTCCGTAT	insertion
069-051-I16G	CAN1	7755	CA	-T	-1	TATGATTGCCCTTGGTGGTA	TTGGTACAGGTCTTTTCATT	complex
069-051-I16H	CAN1	8494	C	-	-1	CTTTTAGTTCCATACAATGA	CCTAAACTAACACAATCTAC	deletion
069-060-B1A	CAN1	8382	C	A		TGGTATCACTGCTGGTGAAG	TGCAAACCCCAGAAAATCCG	substitution
069-060-B1B	CAN1	8073	-	T	+1	ACTGGCGGCATGGATTAGTA	TTTTTTGGGTAATTATCACA	insertion
069-060-B1C	CAN1	8354	G	-	-1	CCTTCACATTTCAAGGTACT	AACTAGTTGGTATCACTGCT	deletion
069-060-B1D	CAN1	8721	C	A		GACCACCAAAGGTGGTGTTC	ATACATTGCAGTTTTCGTTA	substitution
069-060-B1E	CAN1	8109	C	G		CACAATAATGAACTTGTTCC	TGTCAAATATTACGGTGAAT	substitution
069-060-B1F	CAN1	8717	G	T		CAAGGACCACCAAAGGTGGT	TTCCATACATTGCAGTTTTC	substitution
069-060-B2A	CAN1	7887	C	A		GTCCTTGGGCGAAATGGCTA	ATTCATCCCTGTTACATCCT	substitution
069-060-B2B	CAN1	7501	C	A		ATAGAGGAGAAGCATATGTA	AATGAGCCGGTCACAACCCT	substitution
069-060-B2C	CAN1	8376	G	C		ACTAGTTGGTATCACTGCTG	TGAAGCTGCAAACCCCAGAA	substitution
069-060-B2D	CAN1	7464	C	A		AGGCATAGCAATGACAAATT	AAAAGAAGACGCCGACATAG	substitution
069-060-B2E	CAN1	8725	C	A		ACCAAAGGTGGTGTTCCATA	ATTGCAGTTTTCGTTACTGC	substitution
069-060-B2F	CAN1	8020	CCAAGTC	A-AAATT	-1	CTGGAACTTAGTGTAGTTGG	ATTCAATTTTGGACGTACAA	complex
069-060-B2G	CAN1	8114	AA	--	-2	TAATGAACTTGTTCCCTGTC	ATATTACGGTGAATTCGAGT	deletion
069-060-B3A	CAN1	8721	C	A		GACCACCAAAGGTGGTGTTC	ATACATTGCAGTTTTCGTTA	substitution
069-060-B3B	CAN1	7896	C	G		CGAAATGGCTACATTCATCC	TGTTACATCCTCTTTCACAG	substitution
069-060-B3C	CAN1	7718	AAGC	GAA-	-1	CTGAAGTGAAGAGAGAGCTT	AAAGACATATTGGTATGATT	complex
069-060-B3D	CAN1	7761	G	T		TGCCCTTGGTGGTACTATTG	TACAGGTCTTTTCATTGGTT	substitution
069-060-B3E	CAN1	8132	G	A		TCAAATATTACGGTGAATTC	AGTTCTGGGTCGCTTCCATC	substitution
069-060-B3F	CAN1	8684	CC	T-	-1	TATCAAAGAACAAGTTGGCT	TAAATTCCTGTCAAGGACCA	complex
069-060-B4A	CAN1	7809	C	G		ACCTCTGACCAACGCCGGCC	AGTGGGCGCTCTTATATCAT	substitution
069-060-B4B	CAN1	8446	C	A		GTTTTCCGTATCTTAACCTT	TACATTGGCTCTCTATTATT	substitution
069-060-B4C	CAN1	8152	C-	AA	+1	GAGTTCTGGGTCGCTTCCAT	AAAGTTTTAGCCATTATCGG	complex
069-060-B4D	CAN1	7984	G	C		TACATGTATTGGTTTTCTTG	GCAATCACTTTTGCCCTGGA	substitution
069-060-B4E	CAN1	9057	T	-	-1	TGCCGCCTATATCTCTGTTT	CCTGTTCTTAGCTGTTTGGA	deletion
069-060-B4F	CAN1	7984	G	C		TACATGTATTGGTTTTCTTG	GCAATCACTTTTGCCCTGGA	substitution
069-060-B4G	CAN1	9046	T	A		GTTAGCTTTGCTGCCGCCTA	ATCTCTGTTTTCCTGTTCTT	substitution
069-060-B5A	CAN1	7984	G	C		TACATGTATTGGTTTTCTTG	GCAATCACTTTTGCCCTGGA	substitution
069-060-B5B	CAN1	9007	T	-	-1	ATTCAAGGTTTCACGGCTTT	GCACCAAAATTCAATGGTGT	deletion
069-060-B5C	CAN1	8856	C	A		TTTTGCATGGTTATTTATCT	AATCTCGCACATCAGATTTA	substitution
069-060-B5D	CAN1	8124	G	A		GTTCCCTGTCAAATATTACG	TGAATTCGAGTTCTGGGTCG	substitution
069-060-B5E	CAN1	7984	G	C		TACATGTATTGGTTTTCTTG	GCAATCACTTTTGCCCTGGA	substitution
069-060-B5F	CAN1	8363	G	C		TTCAAGGTACTGAACTAGTT	GTATCACTGCTGGTGAAGCT	substitution

## Sheet: Ung-
mutant number	mutated gene	position in Chr. V (distance from telomere)	WT base(s)	mutant base(s)	deletion/addition (-/+ number of bases)	5′ flanking sequence	3′ flanking sequence	type of mutation
073-051-C12A	CAN1	8020	C	-	-1	CTGGAACTTAGTGTAGTTGG	CAAGTCATTCAATTTTGGAC	deletion
073-051-C12C	CAN1	8916	TACC	AACA		TGGCATCTCTCGTGACGAGT	ATTTAGAGCTAAATTAATGC	complex
073-051-C12D	CAN1	8649	G	A		AAATATTTACGTTGGTTCCC	TATTTTATTTGGTCTATCAA	substitution
073-051-C13A	CAN1	9103	C	A		TTTCAATGCATATTCAGATG	AGATTTATTTGGAAGATTGG	substitution
073-051-C13B	CAN1	8382	C	A		TGGTATCACTGCTGGTGAAG	TGCAAACCCCAGAAAATCCG	substitution
073-051-C13C	CAN1	7850	G	A		ATTTATTTATGGGTTCTTTG	ATATTCTGTCACGCAGTCCT	substitution
073-051-C14A	CAN1	7857	C	A		TATGGGTTCTTTGGCATATT	TGTCACGCAGTCCTTGGGCG	substitution
073-051-C14B	CAN1	8109	C	A		CACAATAATGAACTTGTTCC	TGTCAAATATTACGGTGAAT	substitution
073-051-C14C	CAN1	7887	C	A		GTCCTTGGGCGAAATGGCTA	ATTCATCCCTGTTACATCCT	substitution
073-051-C15A	CAN1	8391	C	A		TGCTGGTGAAGCTGCAAACC	CAGAAAATCCGTTCCAAGAG	substitution
073-051-C15B	CAN1	8841	C	A		TGGTGTTGCAGGCTTTTTTG	ATGGTTATTTATCTCAATCT	substitution
073-051-C15C	CAN1	7464	C	A		AGGCATAGCAATGACAAATT	AAAAGAAGACGCCGACATAG	substitution
073-051-C16A	CAN1	8956	T	G		ATGCCCGGCTTGGCTTATTA	GCGGCCACATTTATGACGAT	substitution
073-051-C16B	CAN1	8646	C	A		TTCAAATATTTACGTTGGTT	CCGTATTTTATTTGGTCTAT	substitution
073-051-C16C	CAN1	8882	-C	AG	+1	CGCACATCAGATTTATGCAA	TTTGAAATACCGTGGCATCT	complex
077-051-F12A	CAN1	8479	AGTTC	TGTTT		CTATTATTCATTGGACTTTT	CATACAATGACCCTAAACTA	complex
077-051-F12B	CAN1	8381	G	A		TTGGTATCACTGCTGGTGAA	TGCAAACCCCAGAAAATCCG	substitution
077-051-F12C	CAN1	8619	C	A		CTTAACAACCATTATCTCTG	CGCAAATTCAAATATTTACG	substitution
077-051-F13A	CAN1	7743	C	A		AAGACATATTGGTATGATTG	CCTTGGTGGTACTATTGGTA	substitution
077-051-F13B	CAN1	8338	CAC	AAA		TCTTTGATTAACGCTGCCTT	ATTTCAAGGTACTGAACTAG	complex
077-051-F13C	CAN1	8466	T	A		CTACATTGGCTCTCTATTAT	ATTGGACTTTTAGTTCCATA	substitution
077-051-F14A	CAN1	7827	C	A		CCCAGTGGGCGCTCTTATAT	ATATTTATTTATGGGTTCTT	substitution
077-051-F14B	CAN1	7850	G	C		ATTTATTTATGGGTTCTTTG	CATATTCTGTCACGCAGTCC	substitution
077-051-F14C	CAN1	7955	G	T		TTTCTCCAGCATTTGGTGCG	CAATGGTTACATGTATTGGT	substitution
077-051-F15A	CAN1	7542	C	A		CTTTCACGACGTTGAAGCTT	ACAAACACACCACAGACGTG	substitution
077-051-F15C	CAN1	8348	G	A		ACGCTGCCTTCACATTTCAA	GTACTGAACTAGTTGGTATC	substitution
077-051-F15D	CAN1	8856	C	A		TTTTGCATGGTTATTTATCT	AATCTCGCACATCAGATTTA	substitution
077-051-F16A	CAN1	7764	C	T		CCTTGGTGGTACTATTGGTA	AGGTCTTTTCATTGGTTTAT	substitution
077-051-F16C	CAN1	8432	C	A		CCATCAAAAAAGTTGTTTTC	GTATCTTAACCTTCTACATT	substitution
073-060-D1A	CAN1	8655	T	A		TTACGTTGGTTCCCGTATTT	ATTTGGTCTATCAAAGAACA	substitution
073-060-D1B	CAN1	8185	C	A		ATTATCGGGTTTCTAATATA	TGTTTTTGTATGGTTTGTGG	substitution
073-060-D1C	CAN1	8265	C	G		AAACCCAGGTGCCTGGGGTC	AGGTATAATATCTAAGGATA	substitution
073-060-D1C	CAN1	8990	C	A		TGACGATCATTATCATTATT	AAGGTTTCACGGCTTTTGCA	substitution
073-060-D1D	CAN1	8619	C	A		CTTAACAACCATTATCTCTG	GCAAATTCAAATATTTACGT	substitution
073-060-D2A	CAN1	7764	C	G		CCTTGGTGGTACTATTGGTA	AGGTCTTTTCATTGGTTTAT	substitution
073-060-D2B	CAN1	7863	C	G		TTCTTTGGCATATTCTGTCA	GCAGTCCTTGGGCGAAATGG	substitution
073-060-D2C	CAN1	7950	G	A		ATTCCTTTCTCCAGCATTTG	TGCGGCCAATGGTTACATGT	substitution
073-060-D3A	CAN1	8619	C	T		CTTAACAACCATTATCTCTG	CGCAAATTCAAATATTTACG	substitution
073-060-D3B	CAN1	7743	C	A		AAGACATATTGGTATGATTG	CCTTGGTGGTACTATTGGTA	substitution
073-060-D3C	CAN1	7902	C	A		GGCTACATTCATCCCTGTTA	ATCCTCTTTCACAGTGTTCT	substitution
073-060-D4A	CAN1	7902	C	A		GGCTACATTCATCCCTGTTA	ATCCTCTTTCACAGTGTTCT	substitution
073-060-D4B	CAN1	7902	C	A		GGCTACATTCATCCCTGTTA	ATCCTCTTTCACAGTGTTCT	substitution
073-060-D4C	CAN1	8345	C	A		TTAACGCTGCCTTCACATTT	AAGGTACTGAACTAGTTGGT	substitution
073-060-D5A	CAN1	8856	C	A		TTTTGCATGGTTATTTATCT	AATCTCGCACATCAGATTTA	substitution
073-060-D5B	CAN1	8262	G	A		GAGAAACCCAGGTGCCTGGG	TCCAGGTATAATATCTAAGG	substitution
073-060-D5C	CAN1	7764	C	A		CCTTGGTGGTACTATTGGTA	AGGTCTTTTCATTGGTTTAT	substitution
077-060-F1A	CAN1	8841	C	A		TGGTGTTGCAGGCTTTTTTG	ATGGTTATTTATCTCAATCT	substitution
077-060-F1B	CAN1	8376	G	T		ACTAGTTGGTATCACTGCTG	TGAAGCTGCAAACCCCAGAA	substitution
077-060-F1C	CAN1	8649	G	T		AAATATTTACGTTGGTTCCC	TATTTTATTTGGTCTATCAA	substitution
077-060-F1D	CAN1	8028	TTC	ATT		TAGTGTAGTTGGCCAAGTCA	AATTTTGGACGTACAAAGTT	complex
077-060-F2A	CAN1	7863	C	G		TTCTTTGGCATATTCTGTCA	GCAGTCCTTGGGCGAAATGG	substitution
077-060-F2B	CAN1	7831	T	-	-1	GTGGGCGCTCTTATATCATA	TTATTTATGGGTTCTTTGGC	deletion
077-060-F2C	CAN1	8337	TCACATTTC	CCACATA--	-2	CTCTTTGATTAACGCTGCCT	AAGGTACTGAACTAGTTGGT	complex
077-060-F3A	CAN1	7566	C	A		AACACACCACAGACGTGGGT	AATACCATTAAAAGATGAGA	substitution
077-060-F3B	CAN1	7526	C	-	-1	AGCCGGTCACAACCCTCTTT	ACGACGTTGAAGCTTCACAA	deletion
077-060-F3C	CAN1	8893	C	G		TTTATGCAAGCTTTGAAATA	CGTGGCATCTCTCGTGACGA	substitution
077-060-F4A	CAN1	8649	G	T		AAATATTTACGTTGGTTCCC	TATTTTATTTGGTCTATCAA	substitution
077-060-F4B	CAN1	7812	T	C		TCTGACCAACGCCGGCCCAG	GGCGCTCTTATATCATATTT	substitution
077-060-F4C	CAN1	8105	T	-	-1	TTATCACAATAATGAACTTG	TCCCTGTCAAATATTACGGT	deletion
077-060-F5A	CAN1	8619	C	G		CTTAACAACCATTATCTCTG	CGCAAATTCAAATATTTACG	substitution
077-060-F5B	CAN1	9109	TATTTG	-AATTA	-1	TGCATATTCAGATGCAGATT	GAAGATTGGAGATGTCGACA	complex
077-060-F5C	CAN1	8947	G	-	-1	GCTAAATTAATGCCCGGCTT	GCTTATTATGCGGCCACATT	deletion
