# Supplementary material for: Base Damage within Single-Strand DNA Underlies In Vivo Hypermutability Induced by a Ubiquitous Environmental Agent
Source: PLoS Genet. 2012 Dec 13;8(12):e1003149. doi: 10.1371/journal.pgen.1003149 (PMC3521656; doi:10.1371/journal.pgen.1003149)
Supplement: Table S6 — Catalog of mutations found in CAN1 among temperature-shifted cdc13-1 cells treated with 100 mM citrate buffer, pH 5.2. (XLSX) [file pgen.1003149.s010.xlsx]

## Sheet: Ung+
mutant number	mutated gene	position in Chr. V (distance from telomere)	WT base(s)	mutant base(s)	deletion/insertion (-/+ number of bases)	5′ flanking sequence	3′ flanking sequence	type of mutation
126-069-01	CAN1	8241	G	A		CCCAGTTGGATTCCGTTATT	GAGAAACCCAGGTGCCTGGG	substitution
126-069-02	CAN1	8311	G	A		GAAGGGAGGTTCTTAGGTTG	GTTTCCTCTTTGATTAACGC	substitution
126-069-03	CAN1	8311	G	A		GAAGGGAGGTTCTTAGGTTG	GTTTCCTCTTTGATTAACGC	substitution
126-069-04	CAN1	8311	G	A		GAAGGGAGGTTCTTAGGTTG	GTTTCCTCTTTGATTAACGC	substitution
126-069-05	CAN1	7923	C	A		ATCCTCTTTCACAGTGTTCT	ACAAAGATTCCTTTCTCCAG	substitution
126-069-06	CAN1	7902	C	A		GGCTACATTCATCCCTGTTA	ATCCTCTTTCACAGTGTTCT	substitution
126-069-07	CAN1	8638	C	G		GCCGCAAATTCAAATATTTA	GTTGGTTCCCGTATTTTATT	substitution
126-069-08	CAN1	7545	--	AA	+2	TCACGACGTTGAAGCTTCAC	AAACACACCACAGACGTGGG	insertion
126-069-09	CAN1	8311	G	A		GAAGGGAGGTTCTTAGGTTG	GTTTCCTCTTTGATTAACGC	substitution
126-069-10	CAN1	7743	C	-	-1	AAGACATATTGGTATGATTG	CCTTGGTGGTACTATTGGTA	deletion
126-069-11	CAN1	8345	C	A		TTAACGCTGCCTTCACATTT	AAGGTACTGAACTAGTTGGT	substitution
126-069-12	CAN1	8311	G	A		GAAGGGAGGTTCTTAGGTTG	GTTTCCTCTTTGATTAACGC	substitution
126-069-13	CAN1	8619	C	-	-1	CTTAACAACCATTATCTCTG	CGCAAATTCAAATATTTACG	deletion
126-069-14	CAN1	8646	C	A		TTCAAATATTTACGTTGGTT	CCGTATTTTATTTGGTCTAT	substitution
126-069-15	CAN1	7827	C	G		CCCAGTGGGCGCTCTTATAT	ATATTTATTTATGGGTTCTT	substitution
126-069-16	CAN1	8683	T	-	-1	CTATCAAAGAACAAGTTGGC	CCTAAATTCCTGTCAAGGAC	deletion
126-069-17	CAN1	8073	T	-	-1	ACTGGCGGCATGGATTAGTA	TTTTTGGGTAATTATCACAA	deletion
126-069-18	CAN1	7768	TCTTTTCA	CCTTTTTTT	+1	GGTGGTACTATTGGTACAGG	TTGGTTTATCCACACCTCTG	complex
127-069-19	CAN1	8457	C	A		CTTAACCTTCTACATTGGCT	TCTATTATTCATTGGACTTT	substitution
127-069-20	CAN1	8259	G	-	-1	TTGGAGAAACCCAGGTGCCT	GGGTCCAGGTATAATATCTA	complex
127-069-23	CAN1	8285	A	-	-1	CAGGTATAATATCTAAGGAT	AAAACGAAGGGAGGTTCTTA	complex
127-069-24	CAN1	8132	G	A		TCAAATATTACGGTGAATTC	AGTTCTGGGTCGCTTCCATC	substitution
127-069-25	CAN1	8126	G	A		TCCCTGTCAAATATTACGGT	AATTCGAGTTCTGGGTCGCT	substitution
127-069-26	CAN1	7946	-	T	+1	AAAGATTCCTTTCTCCAGCA	TTTGGTGCGGCCAATGGTTA	insertion
127-069-27	CAN1	8389	C	-	-1	ACTGCTGGTGAAGCTGCAAA	CCCAGAAAATCCGTTCCAAG	deletion
127-069-28	CAN1	8259	G	-	-1	TTGGAGAAACCCAGGTGCCT	GGGTCCAGGTATAATATCTA	deletion
127-069-29	CAN1	8390	C	A		CTGCTGGTGAAGCTGCAAAC	CCAGAAAATCCGTTCCAAGA	substitution
127-069-30	CAN1	9038	G	-	-1	TCAATGGTGTTAGCTTTGCT	CCGCCTATATCTCTGTTTTC	deletion
127-069-31	CAN1	8162	G	C		TCGCTTCCATCAAAGTTTTA	CCATTATCGGGTTTCTAATA	substitution
127-069-32	CAN1	7575	T	A		CAGACGTGGGTCAATACCAT	AAAAGATGAGAAAAGTAAAG	substitution
127-069-33	CAN1	8818	CAC	-AA	-1	TTCGAATGGCTATTAAATAT	TGGTGTTGCAGGCTTTTTTG	complex
127-069-34	CAN1	7715	C	G		ACGCTGAAGTGAAGAGAGAG	TTAAGCAAAGACATATTGGT	substitution
127-069-35	CAN1	7827	C	A		CCCAGTGGGCGCTCTTATAT	ATATTTATTTATGGGTTCTT	substitution
127-069-36	CAN1	7552	C	-	-1	GTTGAAGCTTCACAAACACA	CACAGACGTGGGTCAATACC	deletion
126-070-01	CAN1	7877	G	A		CTGTCACGCAGTCCTTGGGC	AAATGGCTACATTCATCCCT	substitution
126-070-02	CAN1	7764	C	A		CCTTGGTGGTACTATTGGTA	AGGTCTTTTCATTGGTTTAT	substitution
126-070-03	CAN1	7966	C	A		TTTGGTGCGGCCAATGGTTA	ATGTATTGGTTTTCTTGGGC	substitution
126-070-05	CAN1	7807	C	-	-1	ACACCTCTGACCAACGCCGG	CCAGTGGGCGCTCTTATATC	deletion
126-070-06	CAN1	8893	C	G		TTTATGCAAGCTTTGAAATA	CGTGGCATCTCTCGTGACGA	substitution
126-070-07	CAN1	8646	C	A		TTCAAATATTTACGTTGGTT	CCGTATTTTATTTGGTCTAT	substitution
126-070-08	CAN1	8109	C	A		CACAATAATGAACTTGTTCC	TGTCAAATATTACGGTGAAT	substitution
126-070-09	CAN1	8650	TA-	CAT	+1	AATATTTACGTTGGTTCCCG	TTTTATTTGGTCTATCAAAG	complex
126-070-10	CAN1	8354	G	C		CCTTCACATTTCAAGGTACT	AACTAGTTGGTATCACTGCT	substitution
126-070-11	CAN1	7974	G	A		GGCCAATGGTTACATGTATT	GTTTTCTTGGGCAATCACTT	substitution
126-070-12	CAN1	7566	C	A		AACACACCACAGACGTGGGT	AATACCATTAAAAGATGAGA	substitution
126-070-13	CAN1	8648	C	T		CAAATATTTACGTTGGTTCC	GTATTTTATTTGGTCTATCA	substitution
126-070-14	CAN1	8563	T	-	-1	ATTGCTATTGAGAACTCTGG	ACAAAGGTTTTGCCACATAT	complex
126-070-15	CAN1	8682	C	A		TCTATCAAAGAACAAGTTGG	TCCTAAATTCCTGTCAAGGA	substitution
126-070-16	CAN1	8946	T	A		AGCTAAATTAATGCCCGGCT	GGCTTATTATGCGGCCACAT	substitution
126-070-17	CAN1	7817	GC	CG		CCAACGCCGGCCCAGTGGGC	TCTTATATCATATTTATTTA	complex
126-070-18	CAN1	8345	C	A		TTAACGCTGCCTTCACATTT	AAGGTACTGAACTAGTTGGT	substitution
127-070-19	CAN1	8725	C	G		ACCAAAGGTGGTGTTCCATA	ATTGCAGTTTTCGTTACTGC	substitution
127-070-20	CAN1	7980	C	A		TGGTTACATGTATTGGTTTT	TTGGGCAATCACTTTTGCCC	substitution
127-070-21	CAN1	7895	C	A		GCGAAATGGCTACATTCATC	CTGTTACATCCTCTTTCACA	substitution
127-070-22	CAN1	8834	T	-	-1	ATATCACTGGTGTTGCAGGC	TTTTTGCATGGTTATTTATC	deletion
127-070-23	CAN1	8126	G	A		TCCCTGTCAAATATTACGGT	AATTCGAGTTCTGGGTCGCT	substitution
127-070-24	CAN1	8725	C	A		ACCAAAGGTGGTGTTCCATA	ATTGCAGTTTTCGTTACTGC	substitution
127-070-25	CAN1	8856	C	A		TTTTGCATGGTTATTTATCT	AATCTCGCACATCAGATTTA	substitution
127-070-26	CAN1	8973	C	G		TTATGCGGCCACATTTATGA	GATCATTATCATTATTCAAG	substitution
127-070-27	CAN1	8038	G	A		GGCCAAGTCATTCAATTTTG	ACGTACAAAGTTCCACTGGC	substitution
127-070-28	CAN1	8101	C	G		GTAATTATCACAATAATGAA	TTGTTCCCTGTCAAATATTA	substitution
127-070-29	CAN1	7542	C	A		CTTTCACGACGTTGAAGCTT	ACAAACACACCACAGACGTG	substitution
127-070-30	CAN1	8380	A	C		GTTGGTATCACTGCTGGTGA	GCTGCAAACCCCAGAAAATC	substitution
127-070-31	CAN1	8311	G	A		GAAGGGAGGTTCTTAGGTTG	GTTTCCTCTTTGATTAACGC	substitution
127-070-32	CAN1	7805	G	A		CCACACCTCTGACCAACGCC	GCCCAGTGGGCGCTCTTATA	substitution
127-070-33	CAN1	8111	G	T		CAATAATGAACTTGTTCCCT	TCAAATATTACGGTGAATTC	substitution
127-070-34	CAN1	8990	CA	--	-2	TGACGATCATTATCATTATT	AGGTTTCACGGCTTTTGCAC	deletion
127-070-36	CAN1	8717	G	T		CAAGGACCACCAAAGGTGGT	TTCCATACATTGCAGTTTTC	substitution

## Sheet: Ung-
mutant number	mutated gene	position in Chr. V (distance from telomere)	WT base(s)	mutant base(s)	deletion/insertion (-/+ number of bases)	5′ flanking sequence	3′ flanking sequence	type of mutation
027-069-37	CAN1	8015	G	-	-1	TTGCCCTGGAACTTAGTGTA	TTGGCCAAGTCATTCAATTT	deletion
027-069-38	CAN1	7998	CCC	AA-	-1	TTCTTGGGCAATCACTTTTG	TGGAACTTAGTGTAGTTGGC	complex
027-069-39	CAN1	7805	G	A		CCACACCTCTGACCAACGCC	GCCCAGTGGGCGCTCTTATA	substitution
027-069-40	CAN1	8645	T	C		ATTCAAATATTTACGTTGGT	CCCGTATTTTATTTGGTCTA	substitution
027-069-41	CAN1	8831	G	C		TAAATATCACTGGTGTTGCA	GCTTTTTTGCATGGTTATTT	substitution
027-069-41	CAN1	8853	T	C		CTTTTTTGCATGGTTATTTA	CTCAATCTCGCACATCAGAT	substitution
027-069-43	CAN1	8064	G	A		CAAAGTTCCACTGGCGGCAT	GATTAGTATTTTTTGGGTAA	substitution
027-069-44	CAN1	7980	CTTGGGCAATC	ATTGGGGAAAT		TGGTTACATGTATTGGTTTT	ACTTTTGCCCTGGAACTTAG	complex
027-069-45	CAN1	8844	G	A		TGTTGCAGGCTTTTTTGCAT	GTTATTTATCTCAATCTCGC	substitution
027-069-46	CAN1	8139	G	A		TTACGGTGAATTCGAGTTCT	GGTCGCTTCCATCAAAGTTT	substitution
027-069-47	CAN1	7984	G	A		TACATGTATTGGTTTTCTTG	GCAATCACTTTTGCCCTGGA	substitution
027-069-48	CAN1	8521	C	A		CTAACACAATCTACTTCCTA	GTTTCTACTTCTCCCTTTAT	substitution
027-069-49	CAN1	7835	T	-	-1	GCGCTCTTATATCATATTTA	TTATGGGTTCTTTGGCATAT	deletion
027-069-50	CAN1	7566	C	G		AACACACCACAGACGTGGGT	AATACCATTAAAAGATGAGA	substitution
027-069-51	CAN1	8990	C	A		TGACGATCATTATCATTATT	AAGGTTTCACGGCTTTTGCA	substitution
027-069-52	CAN1	7989	TC	AG		GTATTGGTTTTCTTGGGCAA	ACTTTTGCCCTGGAACTTAG	complex
027-069-53	CAN1	8132	G	A		TCAAATATTACGGTGAATTC	AGTTCTGGGTCGCTTCCATC	substitution
027-069-54	CAN1	8832	G	A		AAATATCACTGGTGTTGCAG	CTTTTTTGCATGGTTATTTA	substitution
028-069-55	CAN1	7749	G	A		TATTGGTATGATTGCCCTTG	TGGTACTATTGGTACAGGTC	substitution
028-069-56	CAN1	8079	G	A		GGCATGGATTAGTATTTTTT	GGTAATTATCACAATAATGA	substitution
028-069-57	CAN1	8433	G	A		CATCAAAAAAGTTGTTTTCC	TATCTTAACCTTCTACATTG	substitution
028-069-58	CAN1	8916	TAC	AAA		TGGCATCTCTCGTGACGAGT	CATTTAGAGCTAAATTAATG	complex
028-069-59	CAN1	7962	G	A		AGCATTTGGTGCGGCCAATG	TTACATGTATTGGTTTTCTT	substitution
028-069-60	CAN1	8725	C	G		ACCAAAGGTGGTGTTCCATA	ATTGCAGTTTTCGTTACTGC	substitution
028-069-61	CAN1	9057	T	-	-1	TGCCGCCTATATCTCTGTTT	CCTGTTCTTAGCTGTTTGGA	deletion
028-069-62	CAN1	8432	C	T		CCATCAAAAAAGTTGTTTTC	GTATCTTAACCTTCTACATT	substitution
028-069-64	CAN1	7881	T	G		CACGCAGTCCTTGGGCGAAA	GGCTACATTCATCCCTGTTA	substitution
028-069-65	CAN1	7984	G	A		TACATGTATTGGTTTTCTTG	GCAATCACTTTTGCCCTGGA	substitution
028-069-66	CAN1	8943	GC	--	-2	TAGAGCTAAATTAATGCCCG	TTGGCTTATTATGCGGCCAC	deletion
028-069-67	CAN1	8037	G	A		TGGCCAAGTCATTCAATTTT	GACGTACAAAGTTCCACTGG	substitution
028-069-68	CAN1	8376	G	T		ACTAGTTGGTATCACTGCTG	TGAAGCTGCAAACCCCAGAA	substitution
028-069-69	CAN1	7767	G	A		TGGTGGTACTATTGGTACAG	TCTTTTCATTGGTTTATCCA	substitution
028-069-71	CAN1	8311	G	A		GAAGGGAGGTTCTTAGGTTG	GTTTCCTCTTTGATTAACGC	substitution
028-069-72	CAN1	8756	G	-	-1	TCGTTACTGCTGCATTTGGC	CTTTGGCTTACATGGAGACA	deletion
027-070-37	CAN1	7813	G	-	-1	CTGACCAACGCCGGCCCAGT	GGCGCTCTTATATCATATTT	deletion
027-070-38	CAN1	7949	G	C		GATTCCTTTCTCCAGCATTT	GTGCGGCCAATGGTTACATG	substitution
027-070-39	CAN1	8432	C	A		CCATCAAAAAAGTTGTTTTC	GTATCTTAACCTTCTACATT	substitution
027-070-40	CAN1	8345	C	A		TTAACGCTGCCTTCACATTT	AAGGTACTGAACTAGTTGGT	substitution
027-070-41	CAN1	7807	C	-	-1	ACACCTCTGACCAACGCCGG	CCAGTGGGCGCTCTTATATC	deletion
027-070-42	CAN1	7807	C	-	-1	ACACCTCTGACCAACGCCGG	CCAGTGGGCGCTCTTATATC	deletion
027-070-43	CAN1	7809	C	-	-1	ACCTCTGACCAACGCCGGCC	AGTGGGCGCTCTTATATCAT	deletion
027-070-44	CAN1	7850	G	C		ATTTATTTATGGGTTCTTTG	CATATTCTGTCACGCAGTCC	substitution
027-070-45	CAN1	7905	C	T		TACATTCATCCCTGTTACAT	CTCTTTCACAGTGTTCTCAC	substitution
027-070-46	CAN1	8139	G	A		TTACGGTGAATTCGAGTTCT	GGTCGCTTCCATCAAAGTTT	substitution
027-070-47	CAN1	7827	C	A		CCCAGTGGGCGCTCTTATAT	ATATTTATTTATGGGTTCTT	substitution
027-070-48	CAN1	8219	G	-	-1	TTTGTGGTGCTGGGGTTACC	GCCCAGTTGGATTCCGTTAT	deletion
027-070-49	CAN1	8832	G	A		AAATATCACTGGTGTTGCAG	CTTTTTTGCATGGTTATTTA	substitution
027-070-50	CAN1	7807	C	-	-1	ACACCTCTGACCAACGCCGG	CCAGTGGGCGCTCTTATATC	deletion
027-070-51	CAN1	7974	G	-	-1	GGCCAATGGTTACATGTATT	GTTTTCTTGGGCAATCACTT	deletion
027-070-51	CAN1	9143	G	A		GAGATGTCGACATCGATTCC	ATAGAAGAGACATTGAGGCA	substitution
027-070-53	CAN1	7827	C	A		CCCAGTGGGCGCTCTTATAT	ATATTTATTTATGGGTTCTT	substitution
027-070-54	CAN1	7807	C	-	-1	ACACCTCTGACCAACGCCGG	CCAGTGGGCGCTCTTATATC	deletion
028-070-55	CAN1	7923	C	A		ATCCTCTTTCACAGTGTTCT	ACAAAGATTCCTTTCTCCAG	substitution
028-070-56	CAN1	8373	C	A		TGAACTAGTTGGTATCACTG	TGGTGAAGCTGCAAACCCCA	substitution
028-070-57	CAN1	7825	ATC	TTA		GGCCCAGTGGGCGCTCTTAT	ATATTTATTTATGGGTTCTT	complex
028-070-58	CAN1	8345	C	A		TTAACGCTGCCTTCACATTT	AAGGTACTGAACTAGTTGGT	substitution
028-070-59	CAN1	8105	T	-	-1	TTATCACAATAATGAACTTG	TCCCTGTCAAATATTACGGT	deletion
028-070-60	CAN1	8241	G	A		CCCAGTTGGATTCCGTTATT	GAGAAACCCAGGTGCCTGGG	substitution
028-070-61	CAN1	7966	C	G		TTTGGTGCGGCCAATGGTTA	ATGTATTGGTTTTCTTGGGC	substitution
028-070-62	CAN1	7809	C	G		ACCTCTGACCAACGCCGGCC	AGTGGGCGCTCTTATATCAT	substitution
028-070-63	CAN1	8381	G	A		TTGGTATCACTGCTGGTGAA	CTGCAAACCCCAGAAAATCC	substitution
028-070-64	CAN1	8648	C	T		CAAATATTTACGTTGGTTCC	GTATTTTATTTGGTCTATCA	substitution
028-070-65	CAN1	7743	C	A		AAGACATATTGGTATGATTG	CCTTGGTGGTACTATTGGTA	substitution
028-070-66	CAN1	8080	G	A		GCATGGATTAGTATTTTTTG	GTAATTATCACAATAATGAA	substitution
028-070-67	CAN1	7743	C	-	-1	AAGACATATTGGTATGATTG	CCTTGGTGGTACTATTGGTA	deletion
028-070-68	CAN1	7962	G	A		AGCATTTGGTGCGGCCAATG	TTACATGTATTGGTTTTCTT	substitution
028-070-69	CAN1	7923	C	G		ATCCTCTTTCACAGTGTTCT	ACAAAGATTCCTTTCTCCAG	substitution
028-070-71	CAN1	7618	C	-	-1	TTGCATCCATTGCGCTCTTT	CCGACGAGAGTAAATGGCGA	deletion
028-070-72	CAN1	8354	G	A		CCTTCACATTTCAAGGTACT	AACTAGTTGGTATCACTGCT	substitution
